# Supplementary material for: Distinct phosphorylation states of mammalian CaMKIIβ control the induction and maintenance of sleep
Source: PLoS Biol. 2022 Oct 4;20(10):e3001813. doi: 10.1371/journal.pbio.3001813 (PMC9531794; doi:10.1371/journal.pbio.3001813)
Supplement: S2 Table — (XLSX) [file pbio.3001813.s015.xlsx]

## Sheet: Legend
Transition list of the quantification of CaMKIIβ-derived peptides
Sheet description
Sheet name	Description
Trypsin_NP_brain	Non-phosphorylated peptides derived from Typsin/Lys-C digested CaMKIIβ
Trypsin_P_brain	Phosphorylated peptides derived from Typsin/Lys-C digested CaMKIIβ
Column heading description
Heading	Description
Q1	Precursor m/z setting for quadrupole 1
Q3	Fragment ion m/z setting for quadrupole 3
transition_group_id	A unique ID for the transitions of one precursor
CE	The collision energy used for this precursor
sequence	The peptide sequence and modifications. [80] phosphorylation; [28] light dimethylation, [32] medium dimethylation, [36] heavy dimethylation, [57] carbamidomethylation
isotype	A string for the labeling used (heavy, medium or light)
prec_z	The precursor charge state
frg_type	Tthe fragment ion type
frg_nr	The fragment number
frg_z	The fragment charge state
RT	Retention time
Note	Phosphorylation residue
Transition lists are in the TraML format of the PeptideAtlas SRM Experiment Library (PASSEL) [1].
Reference
1. Deutsch EW, Chambers M, Neumann S, Levander F, Binz PA, et al. (2012) TraML--a standard format for exchange of selected reaction monitoring transition lists. Mol Cell Proteomics. 11(4)

## Sheet: Trypsin_NP_brain
Q1	Q3	transition_group_id	CE	sequence	isotype	prec_z	frg_type	frg_nr	frg_z	RT
480.762	512.293	1	19.66	H[28]PWISHR	Light	2	y	4	1	9.5
480.762	698.373	1	19.66	H[28]PWISHR	Light	2	y	5	1	9.5
480.762	795.426	1	19.66	H[28]PWISHR	Light	2	y	6	1	9.5
482.774	512.293	2	19.728	H[32]PWISHR	Medium	2	y	4	1	9.5
482.774	698.373	2	19.728	H[32]PWISHR	Medium	2	y	5	1	9.5
482.774	795.426	2	19.728	H[32]PWISHR	Medium	2	y	6	1	9.5
402.538	480.281	3	21.026	L[28]C[57]TGHEYAAK[28]	Light	3	y	4	1	10
402.538	609.324	3	21.026	L[28]C[57]TGHEYAAK[28]	Light	3	y	5	1	10
402.538	803.404	3	21.026	L[28]C[57]TGHEYAAK[28]	Light	3	y	7	1	10
405.221	484.306	4	21.144	L[32]C[57]TGHEYAAK[32]	Medium	3	y	4	1	10
405.221	613.349	4	21.144	L[32]C[57]TGHEYAAK[32]	Medium	3	y	5	1	10
405.221	807.429	4	21.144	L[32]C[57]TGHEYAAK[32]	Medium	3	y	7	1	10
553.316	794.404	5	22.127	V[28]LAGQEYAAK[28]	Light	2	y	7	1	13.5
553.316	865.441	5	22.127	V[28]LAGQEYAAK[28]	Light	2	y	8	1	13.5
553.316	978.525	5	22.127	V[28]LAGQEYAAK[28]	Light	2	y	9	1	13.5
557.341	798.429	6	22.264	V[32]LAGQEYAAK[32]	Medium	2	y	7	1	13.5
557.341	869.466	6	22.264	V[32]LAGQEYAAK[32]	Medium	2	y	8	1	13.5
557.341	982.55	6	22.264	V[32]LAGQEYAAK[32]	Medium	2	y	9	1	13.5
446.748	552.314	7	18.503	S[28]GAPSVLPH	Light	2	y	5	1	16
446.748	649.366	7	18.503	S[28]GAPSVLPH	Light	2	y	6	1	16
446.748	777.425	7	18.503	S[28]GAPSVLPH	Light	2	y	8	1	16
448.761	552.314	8	18.572	S[32]GAPSVLPH	Medium	2	y	5	1	16
448.761	649.366	8	18.572	S[32]GAPSVLPH	Medium	2	y	6	1	16
448.761	777.425	8	18.572	S[32]GAPSVLPH	Medium	2	y	8	1	16
575.817	596.305	9	22.892	W[28]QIVHFHR	Light	2	y	4	1	17.5
575.817	695.373	9	22.892	W[28]QIVHFHR	Light	2	y	5	1	17.5
575.817	936.516	9	22.892	W[28]QIVHFHR	Light	2	y	7	1	17.5
577.83	596.305	10	22.96	W[32]QIVHFHR	Medium	2	y	4	1	17.5
577.83	695.373	10	22.96	W[32]QIVHFHR	Medium	2	y	5	1	17.5
577.83	936.516	10	22.96	W[32]QIVHFHR	Medium	2	y	7	1	17.5
666.37	961.51	11	25.971	I[28]TQYLDAGGIPR	Light	2	y	9	1	24
666.37	1089.57	11	25.075	I[28]TQYLDAGGIPR	Light	2	y	10	1	24
666.37	1190.62	11	24.064	I[28]TQYLDAGGIPR	Light	2	y	11	1	24
668.382	961.51	12	26.039	I[32]TQYLDAGGIPR	Medium	2	y	9	1	24
668.382	1089.57	12	25.143	I[32]TQYLDAGGIPR	Medium	2	y	10	1	24
668.382	1190.62	12	24.133	I[32]TQYLDAGGIPR	Medium	2	y	11	1	24
838.906	752.382	13	31.837	F[28]TDEYQLYEDIGK[28]	Light	2	y	6	1	29
838.906	812.346	13	31.837	F[28]TDEYQLYEDIGK[28]	Light	2	b	6	1	29
838.906	865.466	13	31.837	F[28]TDEYQLYEDIGK[28]	Light	2	y	7	1	29
838.906	1156.59	13	30.271	F[28]TDEYQLYEDIGK[28]	Light	2	y	9	1	29
838.906	1501.7	13	26.82	F[28]TDEYQLYEDIGK[28]	Light	2	y	12	1	29
842.931	756.407	14	31.974	F[32]TDEYQLYEDIGK[32]	Medium	2	y	6	1	29
842.931	816.371	14	31.974	F[32]TDEYQLYEDIGK[32]	Medium	2	b	6	1	29
842.931	869.491	14	31.974	F[32]TDEYQLYEDIGK[32]	Medium	2	y	7	1	29
842.931	1160.61	14	30.368	F[32]TDEYQLYEDIGK[32]	Medium	2	y	9	1	29
842.931	1505.73	14	26.916	F[32]TDEYQLYEDIGK[32]	Medium	2	y	12	1	29
600.837	715.434	15	23.742	F[28]YFENLLAK[28]	Light	2	y	6	1	36
600.837	862.503	15	23.742	F[28]YFENLLAK[28]	Light	2	y	7	1	36
600.837	1025.57	15	23.487	F[28]YFENLLAK[28]	Light	2	y	8	1	36
604.862	719.459	16	23.879	F[32]YFENLLAK[32]	Medium	2	y	6	1	36
604.862	866.528	16	23.879	F[32]YFENLLAK[32]	Medium	2	y	7	1	36
604.862	1029.59	16	23.583	F[32]YFENLLAK[32]	Medium	2	y	8	1	36
844.925	991.545	17	32.041	F[28]TEEYQLFEELGK[28]	Light	2	y	8	1	36
844.925	1154.61	17	30.495	F[28]TEEYQLFEELGK[28]	Light	2	y	9	1	36
844.925	1513.74	17	26.904	F[28]TEEYQLFEELGK[28]	Light	2	y	12	1	36
848.95	995.57	18	32.178	F[32]TEEYQLFEELGK[32]	Medium	2	y	8	1	36
848.95	1158.63	18	30.592	F[32]TEEYQLFEELGK[32]	Medium	2	y	9	1	36
848.95	1517.77	18	27.001	F[32]TEEYQLFEELGK[32]	Medium	2	y	12	1	36
645.319	675.357	19	25.255	F[28]YFENLWSR	Light	2	y	5	1	37
645.319	951.468	19	25.255	F[28]YFENLWSR	Light	2	y	7	1	37
645.319	1114.53	19	24.11	F[28]YFENLWSR	Light	2	y	8	1	37
647.332	675.357	20	25.323	F[32]YFENLWSR	Medium	2	y	5	1	37
647.332	951.468	20	25.323	F[32]YFENLWSR	Medium	2	y	7	1	37
647.332	1114.53	20	24.178	F[32]YFENLWSR	Medium	2	y	8	1	37

## Sheet: Trypsin_P_brain
Q1	Q3	transition_group_id	CE	sequence	isotype	prec_z	frg_type	frg_nr	frg_z	RT	Note
571.762	676.369	1	22.754	Q[28]ET[80]VEC[57]LK[28]	Light	2	y	5	1	16.5	pT287
571.762	759.406	1	22.754	Q[28]ET[80]VEC[57]LK[28]	Light	2	y	6	1	16.5	pT287
571.762	857.383	1	22.754	Q[28]ET[80]VEC[57]LK[28]	Light	2	y	6	1	16.5	pT287
571.762	888.449	1	22.754	Q[28]ET[80]VEC[57]LK[28]	Light	2	y	7	1	16.5	pT287
571.762	986.426	1	22.754	Q[28]ET[80]VEC[57]LK[28]	Light	2	y	7	1	16.5	pT287
575.787	680.394	2	22.891	Q[32]ET[80]VEC[57]LK[32]	Medium	2	y	5	1	16.5	pT287
575.787	763.432	2	22.891	Q[32]ET[80]VEC[57]LK[32]	Medium	2	y	6	1	16.5	pT287
575.787	861.408	2	22.891	Q[32]ET[80]VEC[57]LK[32]	Medium	2	y	6	1	16.5	pT287
575.787	892.474	2	22.891	Q[32]ET[80]VEC[57]LK[32]	Medium	2	y	7	1	16.5	pT287
575.787	990.451	2	22.891	Q[32]ET[80]VEC[57]LK[32]	Medium	2	y	7	1	16.5	pT287
564.754	662.354	3	22.516	Q[28]ET[80]VDC[57]LK[28]	Light	2	y	5	1	16.5	pT286
564.754	745.391	3	22.516	Q[28]ET[80]VDC[57]LK[28]	Light	2	y	6	1	16.5	pT286
564.754	843.368	3	22.516	Q[28]ET[80]VDC[57]LK[28]	Light	2	y	6	1	16.5	pT286
564.754	874.433	3	22.516	Q[28]ET[80]VDC[57]LK[28]	Light	2	y	7	1	16.5	pT286
564.754	972.41	3	22.516	Q[28]ET[80]VDC[57]LK[28]	Light	2	y	7	1	16.5	pT286
572.799	670.398	4	22.789	Q[36]ET[80]VDC[57]LK[36]	Heavy	2	y	5	1	16.5	pT286
572.799	753.435	4	22.789	Q[36]ET[80]VDC[57]LK[36]	Heavy	2	y	6	1	16.5	pT286
572.799	851.412	4	22.789	Q[36]ET[80]VDC[57]LK[36]	Heavy	2	y	6	1	16.5	pT286
572.799	882.478	4	22.789	Q[36]ET[80]VDC[57]LK[36]	Heavy	2	y	7	1	16.5	pT286
572.799	980.455	4	22.789	Q[36]ET[80]VDC[57]LK[36]	Heavy	2	y	7	1	16.5	pT286
