# Supplementary material for: Distinct phosphorylation states of mammalian CaMKIIβ control the induction and maintenance of sleep
Source: PLoS Biol. 2022 Oct 4;20(10):e3001813. doi: 10.1371/journal.pbio.3001813 (PMC9531794; doi:10.1371/journal.pbio.3001813)
Supplement: S3 Table — (XLSX) [file pbio.3001813.s016.xlsx]

## Sheet: Legend
Transition list of the quantification of CaMKIIβ-derived peptides
Sheet description
Sheet name	Description
Trypsin_NP_in_vitro	Non-phosphorylated peptides derived from Typsin/Lys-C digested CaMKIIβ
Trypsin_P_in_vitro	Phosphorylated peptides derived from Typsin/Lys-C digested CaMKIIβ
GluC_NP_in_vitro	Non-phosphorylated peptides derived from Glu-C/Lys-C digested CaMKIIβ
GluC_P_in_vitro	Phosphorylated peptides derived from Glu-C/Lys-C digested CaMKIIβ
Column heading description
Heading	Description
Q1	Precursor m/z setting for quadrupole 1
Q3	Fragment ion m/z setting for quadrupole 3
transition_group_id	A unique ID for the transitions of one precursor
CE	The collision energy used for this precursor
sequence	The peptide sequence and modifications. [80] phosphorylation; [28] light dimethylation, [32] medium dimethylation, [36] heavy dimethylation, [57] carbamidomethylation
isotype	A string for the labeling used (heavy, medium or light)
prec_z	The precursor charge state
frg_type	Tthe fragment ion type
frg_nr	The fragment number
frg_z	The fragment charge state
RT	Retention time
Note	Phosphorylation residues
Transition lists are in the TraML format of the PeptideAtlas SRM Experiment Library (PASSEL) [1].
Reference
1. Deutsch EW, Chambers M, Neumann S, Levander F, Binz PA, et al. (2012) TraML--a standard format for exchange of selected reaction monitoring transition lists. Mol Cell Proteomics. 11(4)

## Sheet: Trypsin_NP_in_vitro
Q1	Q3	transition_group_id	CE	sequence	isotype	prec_z	frg_type	frg_nr	frg_z	RT
402.538	480.281	1	21.026	L[28]C[57]TGHEYAAK[28]	Light	3	y	4	1	10
402.538	609.324	1	21.026	L[28]C[57]TGHEYAAK[28]	Light	3	y	5	1	10
402.538	803.404	1	21.026	L[28]C[57]TGHEYAAK[28]	Light	3	y	7	1	10
405.221	484.306	2	21.144	L[32]C[57]TGHEYAAK[32]	Medium	3	y	4	1	10
405.221	613.349	2	21.144	L[32]C[57]TGHEYAAK[32]	Medium	3	y	5	1	10
405.221	807.429	2	21.144	L[32]C[57]TGHEYAAK[32]	Medium	3	y	7	1	10
838.906	752.382	3	31.837	F[28]TDEYQLYEDIGK[28]	Light	2	y	6	1	29
838.906	812.346	3	31.837	F[28]TDEYQLYEDIGK[28]	Light	2	b	6	1	29
838.906	865.466	3	31.837	F[28]TDEYQLYEDIGK[28]	Light	2	y	7	1	29
838.906	1156.59	3	30.271	F[28]TDEYQLYEDIGK[28]	Light	2	y	9	1	29
838.906	1501.7	3	26.82	F[28]TDEYQLYEDIGK[28]	Light	2	y	12	1	29
842.931	756.407	4	31.974	F[32]TDEYQLYEDIGK[32]	Medium	2	y	6	1	29
842.931	816.371	4	31.974	F[32]TDEYQLYEDIGK[32]	Medium	2	b	6	1	29
842.931	869.491	4	31.974	F[32]TDEYQLYEDIGK[32]	Medium	2	y	7	1	29
842.931	1160.61	4	30.368	F[32]TDEYQLYEDIGK[32]	Medium	2	y	9	1	29
842.931	1505.73	4	26.916	F[32]TDEYQLYEDIGK[32]	Medium	2	y	12	1	29
723.695	756.392	5	35	T[28]TEQLIEAVNNGDFEAYAK[28]	Light	3	y	6	1	32
723.695	928.441	5	35	T[28]TEQLIEAVNNGDFEAYAK[28]	Light	3	y	8	1	32
723.695	1156.53	5	33.591	T[28]TEQLIEAVNNGDFEAYAK[28]	Light	3	y	10	1	32
726.379	760.417	6	35	T[32]TEQLIEAVNNGDFEAYAK[32]	Medium	3	y	6	1	32
726.379	932.466	6	35	T[32]TEQLIEAVNNGDFEAYAK[32]	Medium	3	y	8	1	32
726.379	1160.55	6	33.669	T[32]TEQLIEAVNNGDFEAYAK[32]	Medium	3	y	10	1	32
600.837	715.434	7	23.742	F[28]YFENLLAK[28]	Light	2	y	6	1	36
600.837	862.503	7	23.742	F[28]YFENLLAK[28]	Light	2	y	7	1	36
600.837	1025.57	7	23.487	F[28]YFENLLAK[28]	Light	2	y	8	1	36
604.862	719.459	8	23.879	F[32]YFENLLAK[32]	Medium	2	y	6	1	36
604.862	866.528	8	23.879	F[32]YFENLLAK[32]	Medium	2	y	7	1	36
604.862	1029.59	8	23.583	F[32]YFENLLAK[32]	Medium	2	y	8	1	36
944.783	990.446	9	35	I[28]C[57]DPGLTSFEPEALGNLVEGMDFHR	Light	3	y	8	1	44
944.783	1274.59	9	35	I[28]C[57]DPGLTSFEPEALGNLVEGMDFHR	Light	3	y	11	1	44
944.783	1684.81	9	35	I[28]C[57]DPGLTSFEPEALGNLVEGMDFHR	Light	3	y	15	1	44
946.124	990.446	10	35	I[32]C[57]DPGLTSFEPEALGNLVEGMDFHR	Medium	3	y	8	1	44
946.124	1274.59	10	35	I[32]C[57]DPGLTSFEPEALGNLVEGMDFHR	Medium	3	y	11	1	44
946.124	1684.81	10	35	I[32]C[57]DPGLTSFEPEALGNLVEGMDFHR	Medium	3	y	15	1	44

## Sheet: Trypsin_P_in_vitro
Q1	Q3	transition_group_id	CE	sequence	isotype	prec_z	frg_type	frg_nr	frg_z	RT	Note
571.762	676.369	1	22.754	Q[28]ET[80]VEC[57]LK[28]	Light	2	y	5	1	16.5	pT287
571.762	759.406	1	22.754	Q[28]ET[80]VEC[57]LK[28]	Light	2	y	6	1	16.5	pT287
571.762	857.383	1	22.754	Q[28]ET[80]VEC[57]LK[28]	Light	2	y	6	1	16.5	pT287
571.762	888.449	1	22.754	Q[28]ET[80]VEC[57]LK[28]	Light	2	y	7	1	16.5	pT287
571.762	986.426	1	22.754	Q[28]ET[80]VEC[57]LK[28]	Light	2	y	7	1	16.5	pT287
579.806	684.414	2	23.027	Q[36]ET[80]VEC[57]LK[36]	Heavy	2	y	5	1	16.5	pT287
579.806	767.451	2	23.027	Q[36]ET[80]VEC[57]LK[36]	Heavy	2	y	6	1	16.5	pT287
579.806	865.428	2	23.027	Q[36]ET[80]VEC[57]LK[36]	Heavy	2	y	6	1	16.5	pT287
579.806	896.494	2	23.027	Q[36]ET[80]VEC[57]LK[36]	Heavy	2	y	7	1	16.5	pT287
579.806	994.471	2	23.027	Q[36]ET[80]VEC[57]LK[36]	Heavy	2	y	7	1	16.5	pT287
422.21	442.277	3	17.669	G[28]AFS[80]VVR	Light	2	y	4	1	23	pS26
422.21	472.255	3	17.669	G[28]AFS[80]VVR	Light	2	b	5	1	23	pS26
422.21	589.345	3	17.669	G[28]AFS[80]VVR	Light	2	y	5	1	23	pS26
422.21	660.382	3	17.669	G[28]AFS[80]VVR	Light	2	y	6	1	23	pS26
422.21	758.359	3	17.669	G[28]AFS[80]VVR	Light	2	y	6	1	23	pS26
424.222	442.277	4	17.738	G[32]AFS[80]VVR	Medium	2	y	4	1	23	pS26
424.222	476.28	4	17.738	G[32]AFS[80]VVR	Medium	2	b	5	1	23	pS26
424.222	589.345	4	17.738	G[32]AFS[80]VVR	Medium	2	y	5	1	23	pS26
424.222	660.382	4	17.738	G[32]AFS[80]VVR	Medium	2	y	6	1	23	pS26
424.222	758.359	4	17.738	G[32]AFS[80]VVR	Medium	2	y	6	1	23	pS26
426.232	442.277	5	17.806	G[36]AFS[80]VVR	Heavy	2	y	4	1	23	pS26
426.232	480.3	5	17.806	G[36]AFS[80]VVR	Heavy	2	b	5	1	23	pS26
426.232	589.345	5	17.806	G[36]AFS[80]VVR	Heavy	2	y	5	1	23	pS26
426.232	660.382	5	17.806	G[36]AFS[80]VVR	Heavy	2	y	6	1	23	pS26
426.232	758.359	5	17.806	G[36]AFS[80]VVR	Heavy	2	y	6	1	23	pS26
628.328	329.193	6	24.677	G[28]AILTTMLAT[80]R	Light	2	y	3	1	33	pT311
628.328	442.277	6	24.677	G[28]AILTTMLAT[80]R	Light	2	y	4	1	33	pT311
628.328	540.254	6	24.677	G[28]AILTTMLAT[80]R	Light	2	y	4	1	33	pT311
628.328	573.317	6	24.677	G[28]AILTTMLAT[80]R	Light	2	y	5	1	33	pT311
628.328	671.294	6	24.677	G[28]AILTTMLAT[80]R	Light	2	y	5	1	33	pT311
632.35	329.193	7	24.814	G[36]AILTTMLAT[80]R	Heavy	2	y	3	1	33	pT311
632.35	442.277	7	24.814	G[36]AILTTMLAT[80]R	Heavy	2	y	4	1	33	pT311
632.35	540.254	7	24.814	G[36]AILTTMLAT[80]R	Heavy	2	y	4	1	33	pT311
632.35	573.317	7	24.814	G[36]AILTTMLAT[80]R	Heavy	2	y	5	1	33	pT311
632.35	671.294	7	24.814	G[36]AILTTMLAT[80]R	Heavy	2	y	5	1	33	pT311
628.328	460.287	8	24.677	G[28]AILT[80]TMLATR, G[28]AILTT[80]MLATR	Light	2	y	4	1	35	pT306 or pT307; these phosphorylation states are separately quantified based on the different RT
628.328	567.35	8	24.677	G[28]AILT[80]TMLATR, G[28]AILTT[80]MLATR	Light	2	b	6	1	35	pT306 or pT307; these phosphorylation states are separately quantified based on the different RT
628.328	591.328	8	24.677	G[28]AILT[80]TMLATR, G[28]AILTT[80]MLATR	Light	2	y	5	1	35	pT306 or pT307; these phosphorylation states are separately quantified based on the different RT
628.328	698.39	8	24.677	G[28]AILT[80]TMLATR, G[28]AILTT[80]MLATR	Light	2	y	6	1	35	pT306 or pT307; these phosphorylation states are separately quantified based on the different RT
628.328	796.367	8	24.677	G[28]AILT[80]TMLATR, G[28]AILTT[80]MLATR	Light	2	b	7	1	35	pT306 or pT307; these phosphorylation states are separately quantified based on the different RT
632.35	460.287	9	24.814	G[36]AILT[80]TMLATR, G[36]AILTT[80]MLATR	Heavy	2	y	4	1	35	pT306 or pT307; these phosphorylation states are separately quantified based on the different RT
632.35	575.394	9	24.814	G[36]AILT[80]TMLATR, G[36]AILTT[80]MLATR	Heavy	2	b	6	1	35	pT306 or pT307; these phosphorylation states are separately quantified based on the different RT
632.35	591.328	9	24.814	G[36]AILT[80]TMLATR, G[36]AILTT[80]MLATR	Heavy	2	y	5	1	35	pT306 or pT307; these phosphorylation states are separately quantified based on the different RT
632.35	706.435	9	24.814	G[36]AILT[80]TMLATR, G[36]AILTT[80]MLATR	Heavy	2	y	6	1	35	pT306 or pT307; these phosphorylation states are separately quantified based on the different RT
632.35	804.412	9	24.814	G[36]AILT[80]TMLATR, G[36]AILTT[80]MLATR	Heavy	2	b	7	1	35	pT306 or pT307; these phosphorylation states are separately quantified based on the different RT
668.313	674.365	10	26.037	G[28]AILT[80]T[80]MLATR	Light	2	y	6	1	40.5	Either two residues of T306/T307/T311 are phosphorylated
668.313	757.402	10	26.037	G[28]AILT[80]T[80]MLATR	Light	2	y	7	1	40.5	Either two residues of T306/T307/T311 are phosphorylated
668.313	870.486	10	26.037	G[28]AILT[80]T[80]MLATR	Light	2	y	8	1	40.5	Either two residues of T306/T307/T311 are phosphorylated
668.313	983.57	10	26.037	G[28]AILT[80]T[80]MLATR	Light	2	y	9	1	40.5	Either two residues of T306/T307/T311 are phosphorylated
668.313	1054.61	10	25.49	G[28]AILT[80]T[80]MLATR	Light	2	y	10	1	40.5	Either two residues of T306/T307/T311 are phosphorylated
672.335	674.365	11	26.173	G[36]AILT[80]T[80]MLATR	Heavy	2	y	6	1	40.5	Either two residues of T306/T307/T311 are phosphorylated
672.335	757.402	11	26.173	G[36]AILT[80]T[80]MLATR	Heavy	2	y	7	1	40.5	Either two residues of T306/T307/T311 are phosphorylated
672.335	870.486	11	26.173	G[36]AILT[80]T[80]MLATR	Heavy	2	y	8	1	40.5	Either two residues of T306/T307/T311 are phosphorylated
672.335	983.57	11	26.173	G[36]AILT[80]T[80]MLATR	Heavy	2	y	9	1	40.5	Either two residues of T306/T307/T311 are phosphorylated
672.335	1054.61	11	25.627	G[36]AILT[80]T[80]MLATR	Heavy	2	y	10	1	40.5	Either two residues of T306/T307/T311 are phosphorylated

## Sheet: GluC_NP_in_vitro
Q1	Q3	transition_group_id	CE	sequence	isotype	prec_z	frg_type	frg_nr	frg_z	RT
362.57	175.144	1	35	A[28]RIC[57]RLLK[28]	Light	3	y	1	1	11
362.57	288.228	1	35	A[28]RIC[57]RLLK[28]	Light	3	y	2	1	11
362.57	401.312	1	35	A[28]RIC[57]RLLK[28]	Light	3	y	3	1	11
362.57	415.768	1	35	A[28]RIC[57]RLLK[28]	Light	3	y	6	2	11
362.57	493.818	1	35	A[28]RIC[57]RLLK[28]	Light	3	y	7	2	11
365.255	179.169	2	35	A[32]RIC[57]RLLK[32]	Medium	3	y	1	1	11
365.255	292.253	2	35	A[32]RIC[57]RLLK[32]	Medium	3	y	2	1	11
365.255	405.337	2	35	A[32]RIC[57]RLLK[32]	Medium	3	y	3	1	11
365.255	417.78	2	35	A[32]RIC[57]RLLK[32]	Medium	3	y	6	2	11
365.255	495.83	2	35	A[32]RIC[57]RLLK[32]	Medium	3	y	7	2	11
424.766	175.144	3	35	L[28]YQQIK[28]	Light	2	y	1	1	11
424.766	288.228	3	35	L[28]YQQIK[28]	Light	2	y	2	1	11
424.766	416.287	3	35	L[28]YQQIK[28]	Light	2	y	3	1	11
424.766	544.345	3	35	L[28]YQQIK[28]	Light	2	y	4	1	11
424.766	707.409	3	35	L[28]YQQIK[28]	Light	2	y	5	1	11
428.791	179.169	4	35	L[32]YQQIK[32]	Medium	2	y	1	1	11
428.791	292.253	4	35	L[32]YQQIK[32]	Medium	2	y	2	1	11
428.791	420.312	4	35	L[32]YQQIK[32]	Medium	2	y	3	1	11
428.791	548.37	4	35	L[32]YQQIK[32]	Medium	2	y	4	1	11
428.791	711.434	4	35	L[32]YQQIK[32]	Medium	2	y	5	1	11

## Sheet: GluC_P_in_vitro
Q1	Q3	transition_group_id	CE	sequence	isotype	prec_z	frg_type	frg_nr	frg_z	RT	Note
1182.02	245.113	1	35	V[28]QGDQQAWFGFAGT[80]PGYLSPE, V[28]QGDQQAWFGFAGTPGY[80]LSPE, V[28]QGDQQAWFGFAGTPGYLS[80]PE	Light	2	y	2	1	51	pT177 and pS182 cannot be separated for quantification. pY180 can be distinguished from the other two based on the different retention time.
1182.02	941.447	1	35	V[28]QGDQQAWFGFAGT[80]PGYLSPE, V[28]QGDQQAWFGFAGTPGY[80]LSPE, V[28]QGDQQAWFGFAGTPGYLS[80]PE	Light	2	b	8	1	51	pT177 and pS182 cannot be separated for quantification. pY180 can be distinguished from the other two based on the different retention time.
1182.02	1088.52	1	35	V[28]QGDQQAWFGFAGT[80]PGYLSPE, V[28]QGDQQAWFGFAGTPGY[80]LSPE, V[28]QGDQQAWFGFAGTPGYLS[80]PE	Light	2	b	9	1	51	pT177 and pS182 cannot be separated for quantification. pY180 can be distinguished from the other two based on the different retention time.
1182.02	1275.53	1	35	V[28]QGDQQAWFGFAGT[80]PGYLSPE, V[28]QGDQQAWFGFAGTPGY[80]LSPE, V[28]QGDQQAWFGFAGTPGYLS[80]PE	Light	2	y	12	1	51	pT177 and pS182 cannot be separated for quantification. pY180 can be distinguished from the other two based on the different retention time.
1182.02	1292.61	1	35	V[28]QGDQQAWFGFAGT[80]PGYLSPE, V[28]QGDQQAWFGFAGTPGY[80]LSPE, V[28]QGDQQAWFGFAGTPGYLS[80]PE	Light	2	b	11	1	51	pT177 and pS182 cannot be separated for quantification. pY180 can be distinguished from the other two based on the different retention time.
1182.02	1363.64	1	35	V[28]QGDQQAWFGFAGT[80]PGYLSPE, V[28]QGDQQAWFGFAGTPGY[80]LSPE, V[28]QGDQQAWFGFAGTPGYLS[80]PE	Light	2	b	12	1	51	pT177 and pS182 cannot be separated for quantification. pY180 can be distinguished from the other two based on the different retention time.
1184.04	245.113	2	35	V[32]QGDQQAWFGFAGT[80]PGYLSPE, V[32]QGDQQAWFGFAGTPGY[80]LSPE, V[32]QGDQQAWFGFAGTPGYLS[80]PE	Medium	2	y	2	1	51	pT177 and pS182 cannot be separated for quantification. pY180 can be distinguished from the other two based on the different retention time.
1184.04	945.472	2	35	V[32]QGDQQAWFGFAGT[80]PGYLSPE, V[32]QGDQQAWFGFAGTPGY[80]LSPE, V[32]QGDQQAWFGFAGTPGYLS[80]PE	Medium	2	b	8	1	51	pT177 and pS182 cannot be separated for quantification. pY180 can be distinguished from the other two based on the different retention time.
1184.04	1092.54	2	35	V[32]QGDQQAWFGFAGT[80]PGYLSPE, V[32]QGDQQAWFGFAGTPGY[80]LSPE, V[32]QGDQQAWFGFAGTPGYLS[80]PE	Medium	2	b	9	1	51	pT177 and pS182 cannot be separated for quantification. pY180 can be distinguished from the other two based on the different retention time.
1184.04	1275.53	2	35	V[32]QGDQQAWFGFAGT[80]PGYLSPE, V[32]QGDQQAWFGFAGTPGY[80]LSPE, V[32]QGDQQAWFGFAGTPGYLS[80]PE	Medium	2	y	12	1	51	pT177 and pS182 cannot be separated for quantification. pY180 can be distinguished from the other two based on the different retention time.
1184.04	1296.63	2	35	V[32]QGDQQAWFGFAGT[80]PGYLSPE, V[32]QGDQQAWFGFAGTPGY[80]LSPE, V[32]QGDQQAWFGFAGTPGYLS[80]PE	Medium	2	b	11	1	51	pT177 and pS182 cannot be separated for quantification. pY180 can be distinguished from the other two based on the different retention time.
1184.04	1367.67	2	35	V[32]QGDQQAWFGFAGT[80]PGYLSPE, V[32]QGDQQAWFGFAGTPGY[80]LSPE, V[32]QGDQQAWFGFAGTPGYLS[80]PE	Medium	2	b	12	1	51	pT177 and pS182 cannot be separated for quantification. pY180 can be distinguished from the other two based on the different retention time.
1186.05	245.113	3	35	V[36]QGDQQAWFGFAGT[80]PGYLSPE, V[36]QGDQQAWFGFAGTPGY[80]LSPE, V[36]QGDQQAWFGFAGTPGYLS[80]PE	Heavy	2	y	2	1	51	pT177 and pS182 cannot be separated for quantification. pY180 can be distinguished from the other two based on the different retention time.
1186.05	949.492	3	35	V[36]QGDQQAWFGFAGT[80]PGYLSPE, V[36]QGDQQAWFGFAGTPGY[80]LSPE, V[36]QGDQQAWFGFAGTPGYLS[80]PE	Heavy	2	b	8	1	51	pT177 and pS182 cannot be separated for quantification. pY180 can be distinguished from the other two based on the different retention time.
1186.05	1096.56	3	35	V[36]QGDQQAWFGFAGT[80]PGYLSPE, V[36]QGDQQAWFGFAGTPGY[80]LSPE, V[36]QGDQQAWFGFAGTPGYLS[80]PE	Heavy	2	b	9	1	51	pT177 and pS182 cannot be separated for quantification. pY180 can be distinguished from the other two based on the different retention time.
1186.05	1275.53	3	35	V[36]QGDQQAWFGFAGT[80]PGYLSPE, V[36]QGDQQAWFGFAGTPGY[80]LSPE, V[36]QGDQQAWFGFAGTPGYLS[80]PE	Heavy	2	y	12	1	51	pT177 and pS182 cannot be separated for quantification. pY180 can be distinguished from the other two based on the different retention time.
1186.05	1300.65	3	35	V[36]QGDQQAWFGFAGT[80]PGYLSPE, V[36]QGDQQAWFGFAGTPGY[80]LSPE, V[36]QGDQQAWFGFAGTPGYLS[80]PE	Heavy	2	b	11	1	51	pT177 and pS182 cannot be separated for quantification. pY180 can be distinguished from the other two based on the different retention time.
1186.05	1371.69	3	35	V[36]QGDQQAWFGFAGT[80]PGYLSPE, V[36]QGDQQAWFGFAGTPGY[80]LSPE, V[36]QGDQQAWFGFAGTPGYLS[80]PE	Heavy	2	b	12	1	51	pT177 and pS182 cannot be separated for quantification. pY180 can be distinguished from the other two based on the different retention time.
