# Supplementary material for: Distinct phosphorylation states of mammalian CaMKIIβ control the induction and maintenance of sleep
Source: PLoS Biol. 2022 Oct 4;20(10):e3001813. doi: 10.1371/journal.pbio.3001813 (PMC9531794; doi:10.1371/journal.pbio.3001813)
Supplement: S1 Data — (XLSX) [file pbio.3001813.s017.xlsx]

## Sheet: Fig.1C,D
group	sleep.time	Pws	Psw				stats	P values (vs WT)
S109D	736.044	0.0338349	0.032335					Sleep duration	PWS	PSW
S109D	800	0.0420299	0.0335833				T3D	1	1	1
S109D	824.822	0.0433133	0.0323302				T4D	1	1	1
S109D	784.711	0.0425563	0.035512				T6D	1	1	1
S109D	847.778	0.0615803	0.0429892				T8D	1	1	1
S109D	827.289	0.0429666	0.0318049				T11D	0.958972	0.863372	1
S114D	810.867	0.0418029	0.0323943				S26D	1	1	1
S114D	832.556	0.0484536	0.035314				T36D	1	1	1
S114D	876.6	0.0542532	0.0347819				T47D	0.998896	1	0.999998
S114D	821.556	0.0370703	0.0278347				S51D	0.881358	1	1
S114D	808.067	0.0495811	0.0387218				S71D	1	1	1
S114D	888.644	0.054669	0.0338852				S79D	1	0.999998	1
S146D	674.333	0.0355431	0.0403032				S81D	0.999277	1	1
S146D	742.667	0.0362472	0.0340226				T94D	1	1	1
S146D	762.911	0.0349623	0.0309642				S109D	0.126931	0.999896	1
S146D	757.644	0.0453053	0.0407415				S114D	0.00504791	0.409151	0.999982
S146D	697.356	0.0400968	0.0426708				S146D	1	1	1
S146D	740.244	0.0410035	0.0386671				T177D	1	1	1
S182D	673.511	0.0386446	0.0439818				S182D	1	1	1
S182D	736.022	0.0354425	0.0338768				S235D	1	1	1
S182D	693.822	0.0353087	0.0378912				T240D	1	1	1
S182D	778.844	0.0362926	0.0307578				T242D	0.676122	1	1
S182D	758.089	0.0365165	0.0328311				T254D	1	1	1
S182D	757.867	0.0437507	0.0393502				T262D	0.99999	1	0.958847
S182D	743.356	0.0427584	0.0400586				S276D	0.99994	0.621907	1
S182D	763.756	0.0382745	0.0338687				T277D	1	0.99999	0.94959
S182D	731.889	0.0427952	0.0413542				S280D	0.999276	1	1
S182D	668.356	0.033842	0.0390344				T287D	0.0137076	0.433974	0.958886
S235D	743.844	0.0309687	0.0289188				T306D	1	1	1
S235D	743.222	0.038729	0.0362696				T307D	1	1	1
S235D	790.356	0.0404274	0.0331786				T311D	1	1	1
S235D	722.622	0.0339695	0.0337044				S315D	1	1	1
S235D	744.689	0.0387927	0.0361682				T320D	1	1	1
S235D	728.244	0.0443445	0.0433615				T321D	0.99999	1	1
S26D	681.267	0.0432549	0.0481456				T325D	1	0.999999	0.999982
S26D	720.8	0.0401892	0.0401098				S327D	1	0.998898	1
S26D	732.6	0.0301181	0.0290298				T328D	1	1	1
S26D	729.778	0.0484422	0.0471086				S331D	1	1	1
S26D	777.422	0.0435574	0.0371027				T333D	1	1	0.99835
S26D	750.044	0.0367516	0.0337176				T334D	1	1	1
S276D	738.244	0.0345512	0.0327818				S343D	1	1	1
S276D	718.711	0.0328974	0.0329912				T356D	0.999539	1	1
S276D	617.111	0.0248405	0.0330945				S358D	1	0.999999	1
S276D	697.089	0.0349562	0.0372034				T359D	0.999999	0.958902	0.999999
S276D	602.6	0.0270565	0.0375779				S362D	1	1	1
S276D	766.511	0.0386453	0.0339199				S363D	1	1	1
S280D	749	0.0358639	0.0330228				T366D	0.99999	1	1
S280D	749.089	0.0391309	0.0360154				S367D	1	1	1
S280D	784.844	0.0447254	0.0372909				S371D	0.998896	1	0.995137
S280D	871.756	0.0572253	0.0372938				T381D	1	1	1
S280D	739.067	0.0345552	0.0327448				T382D	0.999712	0.999825	1
S280D	746.178	0.0402487	0.037347				S394D	1	1	1
S315D	653.533	0.03205	0.0385596				S395D	1	0.999998	1
S315D	712.533	0.0366324	0.0373628				S397D	1	0.99999	1
S315D	744.956	0.037282	0.0347235				T398D	1	1	1
S315D	750.133	0.0502255	0.0461844				T400D	1	0.973657	1
S315D	714.711	0.0362104	0.0367215				T401D	1	1	1
S315D	742.467	0.0341655	0.0321152				T417D	1	1	1
S327D	727.467	0.0434551	0.0424609				T418D	0.987831	1	0.999995
S327D	811.311	0.042398	0.0328422				T442D	1	1	1
S327D	753.733	0.0448399	0.0407748				S443D	0.996539	1	1
S327D	753.689	0.0408407	0.0371506				S471D	0.999999	1	1
S327D	749.489	0.0413435	0.0380111				T476D	1	0.996546	0.999998
S327D	739.867	0.0402432	0.0379958				T477D	0.984058	1	1
S331D	729.022	0.0429748	0.0419131				T499D	1	1	1
S331D	724.978	0.0382044	0.037641				T510D	1	1	1
S331D	700.444	0.0362225	0.0381662				S511D	0.949558	1	1
S331D	740.311	0.0395804	0.0374017				S513D	0.801238	0.984024	1
S331D	782.044	0.0442074	0.0371675				T516D	1	1	1
S331D	707.756	0.037046	0.038243				S534D	1	1	1
S343D	665.2	0.0349934	0.0407229
S343D	709.978	0.0372843	0.0382496
S343D	760.978	0.0335034	0.0298738
S343D	710.2	0.0353493	0.0362652
S343D	685.178	0.0303344	0.0334058
S343D	798.489	0.0419125	0.0336469
S358D	643.733	0.0326448	0.0403204
S358D	719.444	0.0368345	0.0368494
S358D	748.133	0.032041	0.0295847
S358D	729.333	0.0444061	0.0432358
S358D	726.178	0.0350219	0.0343656
S358D	742.756	0.034417	0.0322822
S362D	715.889	0.0290128	0.0293652
S362D	720.711	0.0436507	0.0435064
S362D	777.844	0.0408301	0.0347123
S362D	749.711	0.0445269	0.0409046
S362D	734.467	0.0366226	0.0351578
S362D	731.778	0.0407049	0.0392967
S363D	669.489	0.0343465	0.0394663
S363D	670.822	0.0414681	0.0475039
S363D	778.356	0.0445167	0.0378005
S363D	767.244	0.0421322	0.0369007
S363D	675.089	0.0382349	0.0432865
S363D	752.689	0.0359455	0.0327724
S367D	739.889	0.0366182	0.0346309
S367D	737.333	0.0375598	0.0357444
S367D	646.044	0.033458	0.0410704
S367D	743.133	0.0397602	0.0372597
S367D	678.267	0.030619	0.0343687
S367D	767.422	0.0370911	0.0324897
S371D	757.333	0.0351524	0.0316608
S371D	749.978	0.0435457	0.0400308
S371D	760.111	0.0373122	0.0333002
S371D	758.444	0.0396226	0.0355992
S371D	777.178	0.0369343	0.03151
S371D	779.711	0.0319508	0.0270471
S394D	672.089	0.0368214	0.0420579
S394D	770.711	0.0350025	0.0303913
S394D	762.289	0.0366162	0.0325044
S394D	719.956	0.0333473	0.0332748
S394D	785.2	0.0443324	0.0369616
S394D	752.267	0.0403852	0.036897
S395D	739.089	0.0377304	0.0357197
S395D	754.911	0.0448323	0.0406229
S395D	753.044	0.0438314	0.0399268
S395D	724.422	0.0357699	0.0353078
S395D	745.311	0.0402174	0.0374202
S395D	816.933	0.0459394	0.0350362
S397D	779.978	0.038436	0.032508
S397D	754.022	0.0388705	0.0353659
S397D	738.8	0.0417388	0.0396138
S397D	802.533	0.0466529	0.0369951
S397D	706.822	0.0436571	0.0452432
S397D	706.556	0.0394515	0.0409184
S443D	771.733	0.0352598	0.0305229
S443D	777.756	0.0431297	0.0366878
S443D	747.156	0.0395199	0.0365844
S443D	762.667	0.037183	0.0329837
S443D	771.267	0.047947	0.0415202
S443D	767.533	0.0389156	0.0340195
S471D	729.844	0.0443333	0.0430849
S471D	789.556	0.0406051	0.0334094
S471D	741.711	0.0328373	0.0309195
S471D	788.356	0.0459819	0.0379975
S471D	742.311	0.0393691	0.0369716
S471D	738.978	0.0400504	0.0380105
S511D	750.533	0.0371535	0.0340805
S511D	758.578	0.0341622	0.0306714
S511D	765.8	0.0398877	0.0350842
S511D	776.156	0.0397991	0.0339861
S511D	784.133	0.0450097	0.0376081
S511D	785.178	0.0461026	0.038407
S513D	732.289	0.0417781	0.0403302
S513D	671.111	0.033628	0.0384768
S513D	677.022	0.0333849	0.0375829
S513D	717.578	0.0340028	0.0341901
S513D	689.156	0.0334657	0.0364375
S513D	693.067	0.0313653	0.033763
S51D	760.822	0.0325857	0.0289745
S51D	750.756	0.0429195	0.0393973
S51D	774.622	0.0520229	0.0446669
S51D	781.978	0.0414335	0.0347836
S51D	766.622	0.0437783	0.038466
S51D	841.778	0.0395245	0.028063
S534D	740.644	0.0414334	0.0390951
S534D	667.489	0.0330758	0.0382528
S534D	753.2	0.0373692	0.0340484
S534D	704.933	0.0333535	0.0347393
S534D	747.844	0.0415824	0.0384228
S534D	782.378	0.0405085	0.0340557
S71D	832.689	0.0514455	0.0374957
S71D	778.067	0.0400995	0.0341016
S71D	743.089	0.0408637	0.0382798
S71D	754.378	0.0344334	0.0312251
S71D	654.822	0.0393746	0.0471714
S71D	680.378	0.0251435	0.0280563
S79D	885.289	0.0603959	0.037779
S79D	689.289	0.0369593	0.0402669
S79D	690.644	0.0343967	0.037261
S79D	826.444	0.0532604	0.0395536
S79D	760.778	0.0386806	0.0345553
S79D	818.644	0.0440628	0.0333885
S81D	770.4	0.0377849	0.0328257
S81D	724.733	0.033869	0.0334223
S81D	714	0.0344699	0.035014
S81D	807	0.0540765	0.0422966
S81D	841.6	0.0503618	0.035752
S81D	757.489	0.0347829	0.0313316
T11D	713.6	0.0355078	0.0361236
T11D	679.244	0.0343791	0.0384741
T11D	709.889	0.0299526	0.0307716
T11D	733.644	0.0408272	0.0393167
T11D	685.933	0.0306372	0.0336605
T11D	692.622	0.0291684	0.0314746
T177D	731.178	0.0310266	0.030058
T177D	743.556	0.0372976	0.0348786
T177D	668.6	0.0354506	0.0408498
T177D	718.911	0.0313968	0.0314375
T177D	734.556	0.0429512	0.0411738
T177D	652.933	0.0433974	0.0523109
T240D	747.867	0.0382713	0.0353311
T240D	755.844	0.0411316	0.0372211
T240D	717.378	0.0402601	0.0405489
T240D	757.4	0.0370252	0.0332435
T240D	732.756	0.0363487	0.0350276
T240D	708.778	0.0389082	0.0401317
T242D	742.733	0.0353473	0.0331209
T242D	791.733	0.0468898	0.0383417
T242D	774.156	0.0346155	0.0297394
T242D	778.844	0.0403771	0.0342102
T242D	771.133	0.0450199	0.0389916
T242D	809.067	0.0397566	0.0309557
T254D	720.667	0.0410861	0.0409497
T254D	743.089	0.0348207	0.0326266
T254D	740	0.0342851	0.0324024
T254D	772.778	0.0449715	0.0387359
T254D	781.067	0.0415778	0.0349962
T254D	764.022	0.0383161	0.0339141
T262D	706.933	0.0348543	0.036087
T262D	775.778	0.0350424	0.0299349
T262D	766.778	0.0359137	0.0314746
T262D	838.089	0.0419921	0.0300957
T262D	719.622	0.0366735	0.0366242
T262D	782.444	0.0405041	0.03394
T277D	726.978	0.0285089	0.027878
T277D	739.622	0.0366446	0.0347024
T277D	685.622	0.0296775	0.0326386
T277D	788.111	0.0422911	0.0349085
T277D	767.089	0.0398468	0.0349083
T277D	748.067	0.033196	0.030628
T287D	798.578	0.0559776	0.044941
T287D	841.178	0.0771716	0.0549494
T287D	788.444	0.0780696	0.0644889
T287D	927.244	0.0688221	0.0380587
T287D	907.911	0.0941363	0.055146
T287D	816.578	0.0234772	0.0179072
T306D	763.222	0.0407639	0.0359889
T306D	733.844	0.0370311	0.0356418
T306D	710.667	0.0378827	0.0388368
T306D	779.022	0.0439184	0.0372547
T306D	727.867	0.0252899	0.0246687
T306D	756.444	0.0398419	0.0359295
T307D	804.133	0.045792	0.0361742
T307D	725.933	0.0324028	0.031867
T307D	691.311	0.0418683	0.0453245
T307D	730.844	0.0413803	0.0401362
T307D	700.511	0.0359042	0.0378771
T307D	688.178	0.0406974	0.0444007
T311D	764.2	0.0415025	0.0366396
T311D	758.244	0.0415867	0.037339
T311D	722.022	0.051838	0.0514912
T311D	783.289	0.0426718	0.0357195
T311D	724.956	0.0349115	0.0343939
T311D	752.222	0.0412843	0.0377263
T320D	641.267	0.0312968	0.038916
T320D	725.822	0.0334144	0.0327913
T320D	738.2	0.0393966	0.0373594
T320D	705.933	0.0506271	0.0526332
T320D	744.178	0.0389147	0.0363712
T320D	777.778	0.0355435	0.0302286
T321D	691.8	0.0278539	0.0299743
T321D	715.178	0.0400907	0.0406115
T321D	681.511	0.0385298	0.0427506
T321D	743.156	0.0425008	0.0398003
T321D	703.133	0.0359433	0.037641
T321D	747.333	0.0405491	0.037526
T325D	712.489	0.0305418	0.0311584
T325D	771.044	0.0533822	0.0462876
T325D	767.156	0.0398639	0.0349642
T325D	691.467	0.028775	0.0311094
T325D	709.689	0.0343907	0.035352
T325D	747.067	0.0305088	0.0282587
T328D	851.289	0.0517859	0.0357637
T328D	750.311	0.0376878	0.0345931
T328D	651.956	0.0333819	0.0403231
T328D	765.267	0.0410608	0.0361249
T328D	755.889	0.0519572	0.0469793
T328D	703.956	0.0383638	0.0400909
T333D	657.8	0.0358194	0.0425323
T333D	743.489	0.0437521	0.0409192
T333D	720.711	0.0361086	0.0359841
T333D	662.556	0.0373107	0.0437699
T333D	772.044	0.0441019	0.0381671
T333D	765.311	0.0464427	0.040885
T334D	705.889	0.0368598	0.0383126
T334D	732.644	0.034022	0.0328187
T334D	742.089	0.0386611	0.0362939
T334D	713.067	0.0459257	0.0467792
T334D	758.178	0.0367857	0.0330617
T334D	741.4	0.0412247	0.0388155
T356D	757.911	0.0386244	0.034686
T356D	761.067	0.0462476	0.0412287
T356D	774.467	0.0402142	0.0345184
T356D	726.044	0.0331712	0.032567
T356D	748.8	0.040355	0.0372151
T356D	830.111	0.0441696	0.0324187
T359D	709.733	0.0318183	0.0326893
T359D	617.467	0.028494	0.0378984
T359D	666.511	0.0415647	0.0482112
T359D	702.689	0.0294278	0.0308972
T359D	798.6	0.0390359	0.0313336
T359D	726.089	0.0297077	0.0291975
T366D	763.644	0.0427126	0.0377441
T366D	747.511	0.0399014	0.0369523
T366D	702.356	0.0384827	0.0403404
T366D	779.244	0.0393502	0.0332801
T366D	785.689	0.0427173	0.0355244
T366D	791.2	0.03805	0.0312044
T36D	784.289	0.0439075	0.0366928
T36D	751.933	0.0437328	0.0399869
T36D	732.267	0.0392574	0.0379047
T36D	617.311	0.0242019	0.0322186
T36D	696.333	0.0368235	0.0392851
T36D	734.289	0.0361443	0.0347426
T381D	735.022	0.0392799	0.0376406
T381D	745.822	0.0453443	0.042131
T381D	740.156	0.0321139	0.030325
T381D	747.022	0.0353808	0.0327532
T381D	733.289	0.0348249	0.0335172
T381D	731.289	0.0373252	0.0361018
T382D	771.444	0.039222	0.0339344
T382D	745.933	0.038718	0.0359887
T382D	736.8	0.0476566	0.045482
T382D	739.2	0.0406407	0.0385112
T382D	771.844	0.0451178	0.039013
T382D	794.044	0.0407149	0.0330796
T398D	754.978	0.0355797	0.03226
T398D	751.222	0.0431859	0.0395504
T398D	734.244	0.0356471	0.0342302
T398D	776.067	0.0370728	0.0317269
T398D	705.644	0.0363157	0.0377288
T398D	808.956	0.0429573	0.0334872
T3D	733.911	0.0335169	0.0322473
T3D	789.244	0.0420981	0.0346886
T3D	673.178	0.0317917	0.036246
T3D	720.311	0.0325994	0.0325168
T3D	690.733	0.0346282	0.0375125
T3D	727.556	0.0421616	0.041234
T400D	722.933	0.0414394	0.0410673
T400D	777	0.0454175	0.0387244
T400D	728.244	0.0429539	0.0418676
T400D	789.889	0.0450911	0.0370235
T400D	746.667	0.0392313	0.0363988
T400D	774.867	0.0427626	0.0367088
T401D	754.889	0.0396425	0.0359435
T401D	775.044	0.037374	0.0320555
T401D	750.578	0.0403221	0.0370101
T401D	753.289	0.0396696	0.0361378
T401D	615.733	0.0426532	0.0570593
T401D	737.311	0.0377788	0.0360168
T417D	789.156	0.0412817	0.0339612
T417D	646.2	0.0440266	0.0540617
T417D	765.422	0.034401	0.030282
T417D	742.511	0.0385719	0.0362135
T417D	786.467	0.0442172	0.0366207
T417D	725.644	0.03576	0.0351882
T418D	801.533	0.0397038	0.0316061
T418D	790.267	0.0348643	0.0286542
T418D	754.311	0.0448411	0.0407153
T418D	715.956	0.0370112	0.0374015
T418D	760.311	0.039827	0.035541
T418D	765.844	0.0358985	0.031542
T442D	736.356	0.0387039	0.0368794
T442D	745.711	0.0473977	0.0440445
T442D	756.333	0.0435575	0.0392844
T442D	681.356	0.0315563	0.0351587
T442D	723.756	0.0341559	0.0337437
T442D	736.622	0.0385322	0.0367141
T476D	719.6	0.0358561	0.0357929
T476D	730.6	0.0347068	0.0336405
T476D	681.489	0.0315284	0.035054
T476D	741.711	0.0381621	0.035893
T476D	681.822	0.0278749	0.0309628
T476D	754.8	0.0380171	0.0344757
T477D	647.356	0.028685	0.0350841
T477D	744.978	0.0411447	0.0383606
T477D	684.156	0.036974	0.0407964
T477D	778.556	0.0434185	0.0368489
T477D	683.978	0.0384657	0.0424315
T477D	627.444	0.0258514	0.0334704
T47D	742.289	0.0406437	0.0381714
T47D	727.622	0.0347706	0.0339016
T47D	778.756	0.0368492	0.031275
T47D	758.422	0.0329729	0.0296229
T47D	774.156	0.0417767	0.0357963
T47D	798.311	0.0466266	0.0374402
T499D	719.222	0.0337829	0.0338328
T499D	755.022	0.0425401	0.0385577
T499D	770.956	0.0452767	0.0392599
T499D	759.2	0.0404984	0.036237
T499D	742.111	0.0339685	0.0319209
T499D	755.467	0.0388348	0.0351806
T4D	710.044	0.037439	0.0384014
T4D	736.333	0.03699	0.0352799
T4D	778.333	0.0359317	0.0305211
T4D	735.467	0.0437556	0.0418492
T4D	715.867	0.0439979	0.0444231
T4D	731.178	0.0479537	0.0464699
T510D	707.556	0.0384568	0.0398241
T510D	606.333	0.0346816	0.0476819
T510D	704.067	0.0345224	0.0361077
T510D	792.289	0.0422551	0.034444
T510D	788.311	0.0406348	0.0335739
T510D	748.889	0.0351225	0.0323452
T516D	730.244	0.0322638	0.0312833
T516D	726.6	0.0381103	0.0373735
T516D	756.8	0.0375555	0.033856
T516D	794.311	0.0402712	0.0327058
T516D	764.156	0.0415635	0.036729
T516D	648.289	0.0296346	0.0361636
T6D	728.8	0.0341174	0.0332663
T6D	709.044	0.0363145	0.037391
T6D	736.156	0.043379	0.0414767
T6D	911.911	0.0618869	0.0357988
T6D	710.089	0.0452277	0.0464418
T6D	699.467	0.0328795	0.0347566
T8D	785.911	0.0395825	0.032913
T8D	681.711	0.0347026	0.0385305
T8D	718.111	0.0408527	0.0410336
T8D	675.644	0.0392136	0.0443034
T8D	729.889	0.0403642	0.0392754
T8D	749.756	0.0426041	0.0391547
T94D	642.489	0.0385648	0.0478366
T94D	755.533	0.0347144	0.0314421
T94D	732.822	0.0425094	0.0409983
T94D	691.978	0.0342849	0.0369965
T94D	733.822	0.0436016	0.0418827
T94D	793.4	0.0378134	0.0308097
WT	691.444	0.0347491	0.0375382
WT	704.733	0.0402698	0.0419702
WT	751.111	0.0442657	0.0405917
WT	654.2	0.0329044	0.0395394
WT	793.778	0.0398178	0.0323908
WT	641.689	0.030114	0.0374359
WT	764.489	0.0369681	0.0325853
WT	695.844	0.036404	0.0388351
WT	653.2	0.0351161	0.0422893
WT	736.511	0.0349745	0.0334007
WT	709.711	0.0320681	0.0329712
WT	724.844	0.028339	0.0279294
WT	740.289	0.0402495	0.0380332
WT	782.622	0.0446022	0.0373957
WT	704.822	0.0343916	0.0357222
WT	753.756	0.0431098	0.0392111
WT	789.156	0.0380477	0.0313415
WT	752.489	0.0334079	0.0304766
WT	717.756	0.0458764	0.0461005
WT	710.289	0.030475	0.0312549
WT	774.956	0.0420971	0.0361311
WT	719.978	0.0386531	0.0385518
WT	747.533	0.036909	0.0341568
WT	706.844	0.0387765	0.0401485
WT	682.067	0.0293491	0.0325807
WT	715.867	0.0313717	0.0316633
WT	696.622	0.0408633	0.0435434
WT	801.511	0.0417525	0.0332705
WT	775.956	0.0459161	0.039236
WT	688.378	0.0455434	0.0497159
WT	793.333	0.0412351	0.0335585
WT	718.533	0.0364689	0.0365881
WT	779.311	0.0349517	0.0296273
WT	704.489	0.0367	0.0382626
WT	712.578	0.0351004	0.0358012
WT	698.978	0.0382687	0.0405049
WT	800.956	0.0426781	0.0339605
WT	730.889	0.043484	0.0421417
WT	764.467	0.0496689	0.0438373
WT	789.2	0.0596217	0.0490792
WT	758.644	0.0427305	0.0383725
WT	770	0.0472333	0.0410678
WT	789.978	0.0356904	0.0293398
WT	780.244	0.0434328	0.0366837
WT	660.622	0.0372278	0.0438323
WT	725.533	0.0273686	0.0268615
WT	732.556	0.0490418	0.0473243
WT	736.778	0.0333516	0.0317599

## Sheet: Fig.1E
group	sleep-time	wake-time	Pws	Psw				stats	Statistical tests	Comparison	P values
WT	659.578	780.111	0.0522838	0.0618241				Sleep duration	Tukey-Kramer	T287D-WT	3.10079e-05
WT	711.667	727.467	0.042299	0.0432162						T287A-WT	0.999927
WT	742.756	697	0.0401798	0.0376975						K43R_T287D-WT	0.915815
WT	624.822	814.867	0.0317219	0.0413289						T287A-T287D	2.73476e-05
WT	729.2	710.356	0.0416211	0.0405315						K43R_T287D-T287D	0.000128101
WT	750.111	689.178	0.0397391	0.0364983						K43R_T287D-T287A	0.894361
T287D	884.533	555.378	0.0763145	0.0479349				Pws	Steel-Dwass	T287D-WT	0.0509339
T287D	798.467	641.111	0.0449026	0.0360413						T287A-WT	0.988646
T287D	955.511	484.044	0.0612713	0.031048						K43R_T287D-WT	0.988646
T287D	869.844	570.022	0.0588714	0.0385777						T287A-T287D	0.159058
T287D	780.644	657.444	0.0433042	0.0364371						K43R_T287D-T287D	0.0328603
T287D	882.6	557.267	0.0569506	0.0359302						K43R_T287D-T287A	0.67661
T287A	735.133	704.356	0.0393249	0.0376651				Psw	Tukey-Kramer	T287D-WT	0.452912
T287A	684.644	754.289	0.0372356	0.041027						T287A-WT	0.98078
T287A	699.467	740.156	0.0411123	0.0435252						K43R_T287D-WT	0.894165
T287A	718.911	720.467	0.0448598	0.0449445						T287A-T287D	0.265517
T287A	667.244	771.756	0.046036	0.0532205						K43R_T287D-T287D	0.853092
T287A	703.667	736.244	0.0473617	0.0495816						K43R_T287D-T287A	0.702763
K43R_T287D	704.378	734.4	0.038758	0.0404139
K43R_T287D	695.844	743.689	0.0448965	0.0479673
K43R_T287D	682.022	757.667	0.0424181	0.0471166
K43R_T287D	733.689	706.111	0.0371421	0.0357402
K43R_T287D	741.578	698.289	0.041026	0.0386264
K43R_T287D	761.244	678.222	0.0390694	0.0347968

## Sheet: Fig.1F
	WT	WT	WT	WT	WT	WT	T287D	T287D	T287D	T287D	T287D	T287D	T287A	T287A	T287A	T287A	T287A	T287A	K43R_T287D	K43R_T287D	K43R_T287D	K43R_T287D	K43R_T287D	K43R_T287D
0	20.2	29.5111	13.5333	30.5778	20.1556	26.6222	32.5556	28.6222	41.4	20.6222	3.84444	38.3778	23.9111	18.1556	27.2889	27.5556	21.9556	32.6222	26.3778	27.8667	19.2	19.6222	20.4667	32.8444
1	46.9111	44.8889	47.5556	23.8444	46.1556	41.7333	47.0222	45.9778	45.7333	51.2667	48.1556	41.0889	36.0444	41.6889	32.1111	35.9778	41.7111	36.5778	35.0889	33.1778	33.5556	48.1778	49.2889	41.1111
2	37.1556	33.4667	41.7111	38.6	37.0667	39.6889	38.0889	49.1333	44.8444	43.2222	35.5556	51.0444	38.4889	29.9778	45.7111	39.0889	39.4667	37.0667	41.5778	40.2222	40.7111	28.4444	31.3111	37.2667
3	35.5556	37.6444	43.6444	25.3333	37.2	47.6222	53.2	37.2444	45.2	41.8222	36.9111	47.3556	44.2889	39.4889	40.3556	45.4222	35.8889	36.9556	37.7778	37.0667	34.1111	43.4222	47.3333	46.8222
4	41.9111	43.4222	44.4889	51.2	45.2	35.6	36.9333	43.9111	49.4222	47.2222	35.9111	42.8222	34.7333	36.7333	35.2889	42.8667	34.8667	34.9333	48.2889	37.4667	41.5778	31.6222	45.0444	38.5556
5	34.8	45.7556	23.7333	27.4222	48.5111	37.5556	48.9556	49.7111	46.6	41.3778	45.3778	49.2222	47.4444	45.7111	37.7111	37.6	45.1556	37.4889	45.8222	41.1333	42.2222	48.1111	43.1111	47.9778
6	48.0222	40.5333	52.4889	44.3111	42.4	46.2222	42.7556	36.6	52.0889	43.2667	49.2889	48.3111	40.9556	42.0667	41.3556	43.4889	40.6889	34.2667	46.9778	42.4889	49.9111	42.3111	42.3778	39.0222
7	42.8	42.0667	47.2	45.6	43.5556	45.5778	47.6444	35.6222	40.6	51.8667	46.1333	43.3556	39.8222	41.8889	45.1333	41.0222	37.1333	40.2222	42.9778	44.8889	40.6	46.6667	42.8222	40.0889
8	34.9111	48.4222	40.6222	32.2889	41.9333	37.9111	48.3778	47.4667	50.6667	45.8	50.2444	48.5556	42.2222	44.8667	40.6444	41.9778	34.9333	41.6222	40.4889	45	45.8444	43.2222	49.3778	39.6444
9	36.3333	37.9778	42.9333	36.2889	38.3778	39.4667	44.1556	36.9111	48.8889	45.4	37.1333	39	42.1556	39.5333	33.5333	36.5556	35.7333	37.1556	40.1778	39	34.0444	29.4	37.5333	38.6889
10	26.1111	34.9333	36.4222	30.9556	38	33.7333	36.8667	38.1778	49.7111	35.7778	45.9556	44.7333	34.5556	27.4222	29.4	27.3333	24.9556	28.5778	39.2	27.7333	41.2667	35.6444	40.0889	35.8889
11	24.6	24.4222	29.5111	24.3333	23.5111	30.7333	33.5333	24.2222	38.8222	36.0444	27.9778	34.0222	24.6444	33.8667	24.0889	25.7778	27.7111	25.4444	21.5333	23.9778	29.3111	25.4667	27.7333	28.2444
12	16.1333	11.4	14.2222	8.51111	6.31111	6.97778	21.6889	12.5111	24.8	19.8444	11.6	14.2667	10.8222	9.37778	8.13333	4.77778	5.62222	5.22222	8.8	9.73333	10.4667	9.06667	8.55556	9.62222
13	14.9778	19	27.6667	16.0889	24.8222	29.0222	31.8222	30.2	25	29.5556	24.6889	33.0667	19.9778	25.8667	21.1333	22.9778	25.1111	26.5556	21.0444	22.4	19.5111	27.9778	17.5333	25
14	17.0889	20.1778	23.0444	20.0889	19.4889	22.9333	26.7333	33.6	29.2889	28.3333	30.5111	34.5333	25.9778	14.4889	23.9333	27.2444	17.7333	28.9333	26.3333	27.6222	26.0667	25.9333	25.8889	23.2667
15	24.2	18.7333	20.4222	14.2444	24.9556	17.8	39.7333	22.7111	36.2889	33.6444	23.6889	22.3333	23.9556	23.2667	23.4444	24.3111	19.7111	25.0444	17.0222	20.6667	20.3111	24.9556	25.2444	21.3111
16	15.4	23.9778	24.7333	19.6	24.2444	35.6222	23.7333	35.4889	38.9111	27.8667	24.8	26.2889	30.2	19.2444	18.5333	21.4444	22.3556	21.8444	21.9556	23.2444	20.2222	29.6222	20.8222	24.8222
17	23.8	24.0667	23.5778	15.9333	25.2222	21.9333	31.3556	31.4889	30.9333	28.4889	23.7778	31.2667	20.1556	26.0667	26.9111	20.9111	31.4667	21.2	23.8	23.5111	20.5778	22.9556	26.3778	25.1556
18	24.4444	28.0667	29.3778	23.8	30.6444	24.1556	42.1333	30.6889	38.4222	41.0667	33.1333	33.0667	26.2222	18.2889	27.3111	29.6667	16.0889	32.1333	28.7778	22.8667	24.9333	24.9556	29.4889	28.0444
19	23.6444	23.1111	31.0889	27.0889	27.2	28.2222	37.1778	30.8	44.3333	39.2444	34.7556	34.7111	26.2444	29.0222	31.8889	28.2444	29.9556	29.6444	32.4222	23.8444	18.7556	37.1111	30.6	33.0444
20	22.8889	27.7333	30	27.2222	31.6222	27.4222	39.3556	27.0222	34.9556	30.2	27.4667	38.1111	32.9778	25.7111	30.6889	29.8444	21.3111	29.4	21.8222	21.2444	26.0444	27.7333	27.3333	32.6444
21	17.6889	24.0222	21.8444	13.2	20.2889	27.7778	26.5556	24.0444	38.2444	35.8667	26.8222	23.4444	27.3778	23.7778	26.4444	25.4222	18.6222	29.4889	20.4222	19.9778	18.5333	26.6444	23.1111	25.1333
22	8.4	13.7556	15.2667	15	10.5556	22.0222	19.4	14.9556	23.4	21.4889	15.0667	29.6	16.3111	11.8444	11.3333	16.1556	19.1333	21.2222	7.13333	11.8	9.6	13.1111	11.0667	19.9556
23	21.6	14.5778	17.6667	13.2889	21.7778	23.7556	34.7556	31.3556	36.9556	30.5556	41.8444	34.0222	25.6444	16.2889	17.0889	23.2444	19.9333	10.0444	8.55556	28.9111	14.6444	21.5111	19.0667	27.0889

## Sheet: Fig.1G
	id	group	rem	nrem	wake	unknown	total
1	ID33572_1	WT	80	633.733	726.267	0	1440				Stats	Statistical tests	Comparison		P values
2	ID37963_1	T287D	84.4	884.267	471.333	0	1440				Wake	Student’s t-test	WT	T287D	1.19e-08
3	ID45764_1	WT	79.7333	720.667	639.6	0	1440				NREM	Student’s t-test	WT	T287D	2.6834e-08
4	ID45791_1	T287D	112.533	904.933	422.533	0	1440				REM	Student’s t-test	WT	T287D	0.0269094
5	ID46770_1	WT	90.4	729.067	620.533	0	1440
6	ID46890_1	T287D	96.5333	747.067	596.4	0	1440
7	ID47313_1	WT	81.0667	649.067	709.867	0	1440
8	ID47395_1	T287D	85.6	766	588.4	0	1440
9	ID47399_1	WT	73.0667	669.6	697.333	0	1440
10	ID47479_1	T287D	91.7333	810.8	537.467	0	1440
11	ID47481_1	WT	95.2	674.667	670.133	0	1440
12	ID47540_1	T287D	87.6	858.4	494	0	1440
13	ID47567_1	WT	64.6667	673.2	702.133	0	1440
14	ID51292_1	WT	70.5333	736.667	632.8	0	1440
15	ID58703_1	T287D	93.7333	821.333	524.933	0	1440
16	ID33572_2	T287D	85.0667	939.2	415.733	0	1440
17	ID37963_2	WT	70.5333	602.533	766.933	0	1440
18	ID42046_2	WT	82	584.533	773.467	0	1440
19	ID45978_2	T287D	75.6	888.133	476.267	0	1440
20	ID46770_2	WT	94.9333	648.133	696.933	0	1440
21	ID47313_2	T287D	94.9333	832.267	512.8	0	1440
22	ID47395_2	WT	93.8667	646	700.133	0	1440
23	ID47481_2	WT	83.4667	633.333	721.733	1.46667	1440
24	ID47579_2	WT	77.2	690.4	672.4	0	1440

## Sheet: Fig.1H
NREM	ID33572_1	ID37963_1	ID45764_1	ID45791_1	ID46770_1	ID46890_1	ID47313_1	ID47395_1	ID47399_1	ID47479_1	ID47481_1	ID47540_1	ID47567_1	ID51292_1	ID58703_1	ID33572_2	ID37963_2	ID42046_2	ID45978_2	ID46770_2	ID47313_2	ID47395_2	ID47481_2	ID47579_2
0	31.2	51.0667	34.1333	48	49.0667	11.7333	14.9333	24.5333	40	38.4	33.0667	18.4	5.86667	24.5333	52.2667	50.4	32.1333	12.2667	40.8	22.2667	45.0667	28.9333	37.8667	37.8667
1	24.2667	24.2667	35.0667	40.1333	30.8	35.2	38.4	50.8	28.1333	21.8667	35.4667	55.0667	41.8667	35.3333	25.2	51.6	16.4	32.8	46.1333	37.6	48.6667	21.6	34	34.2667
2	25.2	40.8	37.0667	50.2667	35.0667	49.6	40.6667	46.4	50.9333	50	45.2	22.1333	43.7333	44.1333	33.0667	48.6667	38.2667	45.2	50.1333	36.9333	45.0667	46.6667	41.4667	25.4667
3	42.5333	50.4	42.4	52	31.7333	36.6667	32.6667	22.9333	8.93333	32.2667	23.3333	51.4667	24.2667	40.8	49.0667	40.2667	38.9333	42.5333	48.2667	39.0667	48.4	22.9333	26.1333	50.8
4	41.3333	35.7333	34.1333	42.2667	40.6667	50.5333	36.4	51.2	49.6	50.1333	46.5333	50.9333	42.8	49.7333	51.6	46.5333	32.8	14.2667	45.6	23.4667	31.6	49.4667	32	37.2
5	25.2	50.8	33.7333	43.3333	35.6	14.1333	28.2667	47.2	21.7333	48	34.4	41.3333	30.8	20.4	33.6	41.8667	45.3333	41.4667	47.7333	39.6	47.6	31.6	33.4667	38.4
6	47.8667	47.3333	46.1333	48.9333	28.5333	50.9333	39.6	48.5333	50.8	50	47.3333	47.8667	47.6	51.6	50	47.2	9.06667	46.6667	46.2667	34	45.6	40.5333	41.7333	26
7	31.3333	48.5333	32.2667	36	31.3333	33.3333	42.1333	31.6	29.6	24.1333	33.7333	35.8667	40.2667	33.6	36.6667	46.2667	49.6	18.1333	44.5333	36	32.4	39.3333	38.2667	36
8	29.4667	44.6667	35.3333	46.1333	28.5333	40.5333	32.6667	41.2	46.9333	39.2	48.4	48.8	31.3333	44.6667	49.4667	39.2	44.8	40.2667	48.8	33.8667	47.6	29.3333	40	44.2667
9	39.6	41.4667	44.5333	37.3333	41.0667	51.8667	41.8667	49.0667	31.7333	46.9333	19.8667	29.7333	44.8	22	25.6	47.3333	32.1333	35.6	45.8667	37.7333	34.5333	35.0667	26.4	44.6667
10	16.8	36.2667	42.2667	48.9333	31.4667	30.2667	27.7333	24.4	40.5333	28.9333	34.8	51.4667	23.8667	41.6	39.0667	34	46.5333	23.6	51.3333	36.4	44.8	42.1333	38.5333	26.8
11	27.3333	34.9333	24.2667	35.8667	32.1333	29.4667	15.6	31.8667	32	35.4667	31.6	28	27.8667	26.1333	37.2	36.4	26.8	30.4	37.3333	23.0667	32.6667	26.2667	31.2	39.0667
12	12.8	32.4	9.33333	9.06667	18.9333	15.0667	9.33333	20.5333	8.13333	15.2	2.4	16.4	7.73333	19.4667	30.2667	28.9333	0.133333	5.06667	16.5333	19.6	23.0667	21.3333	2.8	5.46667
13	10.4	15.8667	24.6667	31.2	15.6	14	7.06667	8.66667	16.8	25.2	33.7333	24.5333	11.8667	15.7333	22.9333	25.4667	0	13.3333	29.4667	15.4667	31.6	15.4667	10.9333	1.46667
14	21.4667	45.8667	0.533333	46.4	26.5333	29.7333	15.6	3.86667	25.4667	25.6	0.8	39.7333	23.0667	33.8667	27.0667	38.5333	11.7333	16.1333	17.0667	7.86667	19.8667	15.4667	12.1333	6.66667
15	10.6667	16.5333	25.4667	23.0667	33.3333	26.9333	22	4.13333	26.6667	17.4667	16.2667	26.5333	26.5333	25.2	28.5333	28.6667	34.6667	17.4667	14.5333	10.4	20.1333	5.46667	30.2667	28.4
16	17.8667	36.1333	26.6667	44.2667	26.8	25.4667	12.4	37.6	1.46667	49.0667	33.0667	27.0667	35.8667	18.5333	20.2667	37.4667	10.5333	12.4	30.2667	4	18.5333	26.2667	0.266667	25.2
17	18.9333	8.13333	24.2667	37.7333	16.5333	51.8667	32.1333	50.2667	15.7333	34.6667	16.4	16.6667	9.46667	35.0667	33.8667	47.4667	0	11.8667	49.8667	22.6667	13.2	29.2	24.1333	19.7333
18	29.6	28.2667	40.4	41.3333	37.3333	1.33333	16.4	8.53333	26.8	23.7333	19.0667	51.6	25.3333	37.4667	33.2	48.5333	27.8667	33.7333	47.7333	17.3333	37.0667	4.13333	31.4667	49.6
19	23.3333	48.5333	25.7333	34.8	47.2	42.6667	45.6	18.1333	37.8667	46.8	35.2	51.4667	27.2	12	46	27.2	33.0667	10.4	15.8667	34.8	48.2667	26.1333	15.8667	21.8667
20	28.1333	47.8667	21.2	36.2667	31.7333	41.3333	29.3333	40.2667	22.4	35.6	15.7333	39.6	41.2	26.8	25.6	48.9333	26.6667	36.2667	8.66667	29.3333	45.7333	19.7333	25.6	29.7333
21	25.4667	43.3333	35.2	36.4	24.2667	23.0667	30.6667	51.0667	10.9333	30.8	19.3333	29.6	22.8	31.0667	40.6667	50.2667	0	16.5333	45.4667	24.1333	25.4667	32.8	13.6	28.4
22	30.8	9.86667	17.3333	27.3333	20.8	32.4	26.1333	15.2	24.6667	6.13333	18.6667	15.2	23.8667	19.7333	5.33333	13.0667	14.6667	23.8667	43.3333	25.4667	7.73333	12.5333	24.6667	9.6
23	22.1333	45.2	28.5333	7.86667	14	8.93333	11.4667	38	21.7333	35.2	30.2667	38.9333	13.2	27.2	24.8	14.9333	30.4	4.26667	16.5333	37.0667	37.6	23.6	20.5333	23.4667
REM	ID33572_1	ID37963_1	ID45764_1	ID45791_1	ID46770_1	ID46890_1	ID47313_1	ID47395_1	ID47399_1	ID47479_1	ID47481_1	ID47540_1	ID47567_1	ID51292_1	ID58703_1	ID33572_2	ID37963_2	ID42046_2	ID45978_2	ID46770_2	ID47313_2	ID47395_2	ID47481_2	ID47579_2
0	5.06667	4.93333	7.46667	7.2	7.33333	1.86667	0.8	2.26667	6	4.66667	4.53333	0	1.2	0.533333	4.53333	4.26667	2.4	0	0.4	5.73333	6.53333	3.73333	2.93333	5.73333
1	3.6	5.06667	5.73333	3.46667	6.53333	4.4	3.86667	4.93333	6.26667	2	4.8	3.2	4.26667	10.1333	4.13333	3.33333	1.33333	6.53333	8.93333	6.66667	8.13333	7.33333	4.53333	5.86667
2	6.93333	2.8	5.46667	6	6.66667	7.86667	8.26667	8.93333	6	6.93333	5.06667	3.33333	6.4	3.33333	7.33333	3.33333	5.33333	9.73333	5.6	8.66667	3.33333	10.6667	11.0667	4.53333
3	3.6	6.13333	8.53333	5.73333	2.13333	6	4.53333	3.73333	0	3.46667	4.13333	5.33333	1.6	8.13333	6.4	0	5.73333	8.53333	8.13333	7.33333	6.4	5.2	4.53333	5.73333
4	8.4	2.66667	2.13333	6.8	6.4	6.4	6.66667	4.8	6.4	6.53333	12.8	6	6.8	5.6	6	5.86667	2.53333	0.4	0	6.13333	4.8	9.33333	6.13333	7.06667
5	3.46667	6.8	5.86667	4.53333	8.13333	3.73333	5.33333	8.93333	6.53333	6.8	5.06667	6.66667	6.26667	2.66667	4.13333	2.4	7.6	7.73333	3.33333	6.26667	6.8	5.86667	10.2667	4.26667
6	9.6	9.06667	5.73333	8	2.66667	7.06667	8.13333	7.06667	7.46667	6.66667	9.2	8.26667	3.46667	6.8	8	6.4	3.33333	7.06667	6.8	9.46667	5.2	8	8.53333	3.46667
7	2.93333	5.6	2.4	1.2	1.33333	8.26667	6.66667	4.26667	5.33333	2.26667	5.33333	5.33333	4.4	3.86667	2.26667	7.6	5.6	7.46667	3.6	6.8	3.2	5.6	8.93333	5.46667
8	2.66667	6.93333	4.53333	10.5333	4.4	6.26667	4.8	4.13333	8.4	5.33333	8.26667	4.8	3.6	7.2	6.8	5.06667	10.6667	8.93333	5.06667	6	8	10.8	4.66667	11.7333
9	8.13333	4.4	10.5333	2.66667	5.33333	5.33333	6.26667	7.73333	2.93333	11.3333	2.66667	7.46667	3.2	2.4	5.06667	8.13333	7.33333	5.06667	6	6.13333	8	5.46667	4.13333	3.73333
10	0.4	7.86667	3.86667	9.6	1.86667	3.6	2.26667	3.6	3.33333	2.4	6	4.8	5.2	6	3.73333	3.46667	4.13333	5.2	4.93333	6	5.33333	6.93333	6.66667	4.93333
11	4.26667	2.26667	0.8	2.13333	3.73333	4.13333	2.93333	3.46667	3.33333	4	7.46667	1.6	0	2.53333	4.53333	2.93333	2.53333	0.133333	0.266667	4.53333	3.2	2	3.86667	3.73333
12	0	0.666667	0	0.266667	1.2	3.33333	0.666667	2	0	0	1.46667	0.8	0	0.8	0.933333	1.2	0	0.933333	0	0	1.73333	1.06667	0	0
13	0	0	0.666667	0	0	0	0	0	0.533333	0.533333	1.33333	0.533333	0	0	0	0.666667	0	0	1.46667	0	0.666667	0	0	0
14	0.933333	0.8	0	6.53333	1.33333	2.4	1.46667	0	0	0	1.73333	3.86667	0	2.53333	2.93333	0	0	1.33333	0	0	0	1.06667	0.4	0
15	0	0	1.06667	1.6	1.33333	3.46667	1.86667	0	3.86667	0	0	5.33333	2.13333	0	1.33333	0	1.6	0	1.46667	0	0	0	0	0.4
16	0	0	0	9.86667	6.26667	1.06667	0	1.2	0	5.6	1.2	1.2	2	2	1.06667	0.8	2.13333	0.533333	0.266667	0	0	0	0	1.46667
17	0.4	0	2.8	3.06667	2.8	5.86667	2.93333	6.66667	0	6.4	2.93333	0	0	2.53333	4.66667	7.46667	0	1.33333	6.4	1.46667	0	3.2	2.13333	0
18	2.8	1.86667	1.86667	7.06667	5.6	0.666667	1.33333	0.4	2.26667	0.666667	0.4	5.6	2.4	0	3.6	7.06667	0	2	7.33333	1.73333	2.53333	0	1.2	3.46667
19	2.53333	2	2.13333	2.93333	5.6	6.13333	5.73333	0	0.8	8.13333	3.6	4.93333	3.2	0	8.4	2.93333	2.4	1.6	0	0.4	7.73333	2.13333	0.666667	0
20	4.13333	9.6	1.73333	4.4	5.86667	4.53333	4.13333	2	2.53333	6.8	2.13333	6.93333	1.6	1.73333	3.73333	3.33333	4.93333	3.86667	0	2.66667	9.46667	0	0.666667	3.86667
21	1.46667	3.46667	3.33333	7.46667	3.06667	1.06667	0.533333	6.26667	1.06667	0.933333	1.86667	0.933333	3.86667	1.33333	4.13333	6.66667	0	0.4	2.93333	3.86667	2.93333	2.26667	1.33333	0
22	2.4	0	1.6	1.46667	0.4	1.6	1.86667	2.26667	0	0	0.533333	0	1.2	0.4	0	0	0	2.26667	2.66667	1.86667	0	1.46667	0.133333	0.8
23	6.26667	1.46667	1.46667	0	0.4	1.46667	0	0.933333	0	0.266667	2.66667	0.666667	1.86667	0	0	2.13333	0.933333	0.933333	0	3.2	0.933333	1.73333	0.666667	0.933333
Wake	ID33572_1	ID37963_1	ID45764_1	ID45791_1	ID46770_1	ID46890_1	ID47313_1	ID47395_1	ID47399_1	ID47479_1	ID47481_1	ID47540_1	ID47567_1	ID51292_1	ID58703_1	ID33572_2	ID37963_2	ID42046_2	ID45978_2	ID46770_2	ID47313_2	ID47395_2	ID47481_2	ID47579_2
0	23.7333	4	18.4	4.8	3.6	46.4	44.2667	33.2	14	16.9333	22.4	41.6	52.9333	34.9333	3.2	5.33333	25.4667	47.7333	18.8	32	8.4	27.3333	19.2	16.4
1	32.1333	30.6667	19.2	16.4	22.6667	20.4	17.7333	4.26667	25.6	36.1333	19.7333	1.73333	13.8667	14.5333	30.6667	5.06667	42.2667	20.6667	4.93333	15.7333	3.2	31.0667	21.4667	19.8667
2	27.8667	16.4	17.4667	3.73333	18.2667	2.53333	11.0667	4.66667	3.06667	3.06667	9.73333	34.5333	9.86667	12.5333	19.6	8	16.4	5.06667	4.26667	14.4	11.6	2.66667	7.46667	30
3	13.8667	3.46667	9.06667	2.26667	26.1333	17.3333	22.8	33.3333	51.0667	24.2667	32.5333	3.2	34.1333	11.0667	4.53333	19.7333	15.3333	8.93333	3.6	13.6	5.2	31.8667	29.3333	3.46667
4	10.2667	21.6	23.7333	10.9333	12.9333	3.06667	16.9333	4	4	3.33333	0.666667	3.06667	10.4	4.66667	2.4	7.6	24.6667	45.3333	14.4	30.4	23.6	1.2	21.8667	15.7333
5	31.3333	2.4	20.4	12.1333	16.2667	42.1333	26.4	3.86667	31.7333	5.2	20.5333	12	22.9333	36.9333	22.2667	15.7333	7.06667	10.8	8.93333	14.1333	5.6	22.5333	16.2667	17.3333
6	2.53333	3.6	8.13333	3.06667	28.8	2	12.2667	4.4	1.73333	3.33333	3.46667	3.86667	8.93333	1.6	2	6.4	47.6	6.26667	6.93333	16.5333	9.2	11.4667	9.73333	30.5333
7	25.7333	5.86667	25.3333	22.8	27.3333	18.4	11.2	24.1333	25.0667	33.6	20.9333	18.8	15.3333	22.5333	21.0667	6.13333	4.8	34.4	11.8667	17.2	24.4	15.0667	12.8	18.5333
8	27.8667	8.4	20.1333	3.33333	27.0667	13.2	22.5333	14.6667	4.66667	15.4667	3.33333	6.4	25.0667	8.13333	3.73333	15.7333	4.53333	10.8	6.13333	20.1333	4.4	19.8667	15.3333	4
9	12.2667	14.1333	4.93333	20	13.6	2.8	11.8667	3.2	25.3333	1.73333	37.4667	22.8	12	35.6	29.3333	4.53333	20.5333	19.3333	8.13333	16.1333	17.4667	19.4667	29.4667	11.6
10	42.8	15.8667	13.8667	1.46667	26.6667	26.1333	30	32	16.1333	28.6667	19.2	3.73333	30.9333	12.4	17.2	22.5333	9.33333	31.2	3.73333	17.6	9.86667	10.9333	13.3333	28.2667
11	28.4	22.8	34.9333	22	24.1333	26.4	41.4667	24.6667	24.6667	20.5333	20.9333	30.4	32.1333	31.3333	18.2667	20.6667	30.6667	29.4667	22.4	32.4	24.1333	31.7333	24.9333	17.2
12	47.2	26.9333	50.6667	50.6667	39.8667	41.6	50	37.4667	51.8667	44.8	56.1333	42.8	52.2667	39.7333	28.8	29.8667	59.8667	54	43.4667	40.4	35.2	37.6	57.2	54.5333
13	49.6	44.1333	34.6667	28.8	44.4	46	52.9333	51.3333	42.6667	34.2667	24.9333	34.9333	48.1333	44.2667	37.0667	33.8667	60	46.6667	29.0667	44.5333	27.7333	44.5333	49.0667	58.5333
14	37.6	13.3333	59.4667	7.06667	32.1333	27.8667	42.9333	56.1333	34.5333	34.4	57.4667	16.4	36.9333	23.6	30	21.4667	48.2667	42.5333	42.9333	52.1333	40.1333	43.4667	47.4667	53.3333
15	49.3333	43.4667	33.4667	35.3333	25.3333	29.6	36.1333	55.8667	29.4667	42.5333	43.7333	28.1333	31.3333	34.8	30.1333	31.3333	23.7333	42.5333	44	49.6	39.8667	54.5333	29.7333	31.2
16	42.1333	23.8667	33.3333	5.86667	26.9333	33.4667	47.6	21.2	58.5333	5.33333	25.7333	31.7333	22.1333	39.4667	38.6667	21.7333	47.3333	47.0667	29.4667	56	41.4667	33.7333	59.7333	33.3333
17	40.6667	51.8667	32.9333	19.2	40.6667	2.26667	24.9333	3.06667	44.2667	18.9333	40.6667	43.3333	50.5333	22.4	21.4667	5.06667	60	46.8	3.73333	35.8667	46.8	27.6	33.7333	40.2667
18	27.6	29.8667	17.7333	11.6	17.0667	58	42.2667	51.0667	30.9333	35.6	40.5333	2.8	32.2667	22.5333	23.2	4.4	32.1333	24.2667	4.93333	40.9333	20.4	55.8667	27.3333	6.93333
19	34.1333	9.46667	32.1333	22.2667	7.2	11.2	8.66667	41.8667	21.3333	5.06667	21.2	3.6	29.6	48	5.6	29.8667	24.5333	48	44.1333	24.8	4	31.7333	43.4667	38.1333
20	27.7333	2.53333	37.0667	19.3333	22.4	14.1333	26.5333	17.7333	35.0667	17.6	42.1333	13.4667	17.2	31.4667	30.6667	7.73333	28.4	19.8667	51.3333	28	4.8	40.2667	33.7333	26.4
21	33.0667	13.2	21.4667	16.1333	32.6667	35.8667	28.8	2.66667	48	28.2667	38.8	29.4667	33.3333	27.6	15.2	3.06667	60	43.0667	11.6	32	31.6	24.9333	45.0667	31.6
22	26.8	50.1333	41.0667	31.2	38.8	26	32	42.5333	35.3333	53.8667	40.8	44.8	34.9333	39.8667	54.6667	46.9333	45.3333	33.8667	14	32.6667	52.2667	46	35.2	49.6
23	31.6	13.3333	30	52.1333	45.6	49.6	48.5333	21.0667	38.2667	24.5333	27.0667	20.4	44.9333	32.8	35.2	42.9333	28.6667	54.8	43.4667	19.7333	21.4667	34.6667	38.8	35.6

## Sheet: Fig.1I,J
	id	group	NW	NR	NN	WN	WR	WW	RN	RW	RR	Pws	Psw				Stats	Statistical tests	Comparison		P values
1	ID33572_1	WT	0.0263047	0.010101	0.963594	0.0295576	0	0.970442	0.02	0.06	0.92	0.0295576	0.0300822				PWS	Welch's t-test	WT	T287D	0.00105355
2	ID37963_1	T287D	0.0182476	0.00708792	0.974664	0.046959	0	0.953041	0.00315956	0.07109	0.92575	0.046959	0.0228524				PSW	Welch's t-test	WT	T287D	0.148243
3	ID45764_1	WT	0.01906	0.0107328	0.970207	0.0289764	0.000416927	0.970607	0.0384615	0.0618729	0.899666	0.0293934	0.0233256				NW	Student’s t-test	WT	T287D	0.0594127
4	ID45791_1	T287D	0.00869437	0.0109048	0.980401	0.0350268	0	0.964973	0.0260664	0.0616114	0.912322	0.0350268	0.0145478				NR	Student’s t-test	WT	T287D	0.00252317
5	ID46770_1	WT	0.0223116	0.0122531	0.965435	0.0339566	0	0.966043	0.0457227	0.0530973	0.90118	0.0339566	0.0257078				NN	Student’s t-test	WT	T287D	0.00164619
6	ID46890_1	T287D	0.0151704	0.0105301	0.974299	0.029517	0	0.970483	0.0151934	0.0662983	0.918508	0.029517	0.021021				WN	Welch's t-test	WT	T287D	0.00102935
7	ID47313_1	WT	0.0182864	0.0117115	0.970002	0.0240421	0.000375657	0.975582	0.0296053	0.0674342	0.902961	0.0244177	0.0237443				WW	Welch's t-test	WT	T287D	0.00105355
8	ID47395_1	T287D	0.0160167	0.00887883	0.975104	0.0317245	0	0.968276	0.0046729	0.0747664	0.920561	0.0317245	0.021923				RN	Wilcoxon test	WT	T287D	0.00243211
9	ID47399_1	WT	0.0197172	0.0105557	0.969727	0.026195	0	0.973805	0.0273723	0.0693431	0.903285	0.026195	0.0246005				RW	Student's t-test	WT	T287D	0.0537183
10	ID47479_1	T287D	0.0220358	0.0095379	0.968426	0.0459057	0.000248139	0.953846	0.00872093	0.0770349	0.914244	0.0461538	0.0276259				RR	Student's t-test	WT	T287D	0.00580479
11	ID47481_1	WT	0.0213439	0.0112648	0.967391	0.0296458	0.000198965	0.970155	0.0224404	0.0575035	0.920056	0.0298448	0.0258098
12	ID47540_1	T287D	0.0181762	0.0080783	0.973746	0.0442645	0	0.955735	0.00913242	0.0700152	0.920852	0.0442645	0.0229772
13	ID47567_1	WT	0.0219846	0.0108932	0.967122	0.0279202	0	0.97208	0.0371134	0.0762887	0.886598	0.0279202	0.0267438
14	ID51292_1	WT	0.0244344	0.00850679	0.967059	0.0377239	0	0.962276	0.00567108	0.0831758	0.911153	0.0377239	0.0295672
15	ID58703_1	T287D	0.0206202	0.0113655	0.968014	0.0426721	0	0.957328	0.0412518	0.0583215	0.900427	0.0426721	0.0244827
16	ID33572_2	T287D	0.0221465	0.00795003	0.969903	0.0676933	0	0.932307	0.0015674	0.0877743	0.910658	0.0676933	0.027597
17	ID37963_2	WT	0.0188095	0.00973667	0.971454	0.0201704	0	0.97983	0.0245747	0.0586011	0.916824	0.0201704	0.0229794
18	ID42046_2	WT	0.0216697	0.0141423	0.964188	0.0232718	0	0.976728	0.0358306	0.0635179	0.900651	0.0232718	0.0268107
19	ID45978_2	T287D	0.0190662	0.00585498	0.975079	0.0464856	0	0.953514	0	0.0687831	0.931217	0.0464856	0.0229662
20	ID46770_2	WT	0.0209877	0.013786	0.965226	0.0275493	0	0.972451	0.0351124	0.0589888	0.905899	0.0275493	0.0258435
21	ID47313_2	T287D	0.0237141	0.0102548	0.966031	0.0546022	0	0.945398	0.00280899	0.0870787	0.910112	0.0546022	0.0302028
22	ID47395_2	WT	0.0171311	0.0146543	0.968215	0.024381	0	0.975619	0.0355114	0.0653409	0.899148	0.024381	0.0232474
23	ID47481_2	WT	0.0261218	0.0141142	0.959764	0.0293737	0	0.970626	0.0527157	0.0543131	0.892971	0.0293737	0.0294063
24	ID47579_2	WT	0.0198919	0.0106219	0.969486	0.0287584	0	0.971242	0.0207254	0.074266	0.905009	0.0287584	0.0253604

## Sheet: Fig.2B
group	sleep-time	wake-time	Pws	Psw			Stats	Statistical tests	Comparison		P values
PBS	704.422	734.911	0.0356024	0.0371002			Sleep duration	Tukey-Kramer	WT	PBS	0.921278
PBS	654.711	784.889	0.0276405	0.0331274					T287D	PBS	0.0143088
PBS	738.978	699.711	0.0345438	0.0326878					del	PBS	0.000777884
PBS	727.089	712	0.026446	0.0258871					K43R:del	PBS	0.668514
PBS	802.156	637.333	0.0463205	0.036763					T287D	WT	0.0011682
WT	699.867	739.822	0.044886	0.0474376					del	WT	5.21239e-05
WT	741.822	697.044	0.0377981	0.0355281					K43R:del	WT	0.189386
WT	706.644	733.044	0.029503	0.030568					del	T287D	0.72004
WT	715.356	724.4	0.0411146	0.0416265					K43R:del	T287D	0.190758
WT	620.267	819.133	0.0271096	0.0357911					K43R:del	del	0.0137122
WT	733.578	705.978	0.0325243	0.0312936			PWS	Tukey-Kramer	WT	PBS	0.997393
T287D	795.844	643.422	0.0458172	0.0370257					T287D	PBS	0.00129701
T287D	788.244	651.578	0.068459	0.0565814					del	PBS	0.0226576
T287D	803.178	636.178	0.0499022	0.0395097					K43R:del	PBS	0.725186
T287D	853.2	586.689	0.0548531	0.0377142					T287D	WT	0.00175515
T287D	799	640.8	0.0475172	0.038131					del	WT	0.0339874
T287D	889.956	550.044	0.0522406	0.0323112					K43R:del	WT	0.867848
del	853.8	586.111	0.0534278	0.0366727					del	T287D	0.724167
del	812.156	627.711	0.0501722	0.0387994					K43R:del	T287D	0.0179229
del	910.356	529.644	0.0404062	0.0235317					K43R:del	del	0.229643
del	854.489	585.467	0.0484742	0.0332102			PSW	Tukey-Kramer	WT	PBS	0.878266
del	902.422	537.578	0.0494399	0.0294274					T287D	PBS	0.452928
del	793.2	646.578	0.0466472	0.0380176					del	PBS	0.999999
K43R_del	794.778	644.511	0.0326998	0.0265064					K43R:del	PBS	0.985256
K43R_del	736.956	702.156	0.0506004	0.0481862					T287D	WT	0.929158
K43R_del	805.2	634.467	0.035697	0.028096					del	WT	0.876278
K43R_del	691.289	748.289	0.0334776	0.0362286					K43R:del	WT	0.991096
K43R_del	783.622	655.4	0.0388427	0.0324703					del	T287D	0.429013
K43R_del	761.956	677.711	0.0449981	0.0400432					K43R:del	T287D	0.726018
									K43R:del	del	0.9869

## Sheet: Fig.2C
	PBS	PBS	PBS	mouse_10	PBS	PBS	WT	WT	WT	WT	WT	WT	T287D	T287D	T287D	T287D	T287D	T287D	del	del	del	del	del	del	K43R_del	K43R_del	K43R_del	K43R_del	K43R_del	K43R_del
0	5.24444	18.9333	15.8444	45.7778	13.4	29.2444	28.9111	17.9778	2.33333	30.6667	8.77778	15.8889	31.5333	26.9333	34.5778	29.6667	13.2667	25.5111	23.0222	10.3333	34.9556	8.13333	41.1333	16.8889	23.4444	22.8222	30.0222	7	18.3556	25.0889
1	34.6889	27.5778	40.4667	54.3778	28.4222	34.0889	36.6222	40.6222	49.5333	35.9556	42.4667	41.8	42	35.1778	39.8	48.0444	41.9778	43.7778	43.7111	49.5111	50.5778	48.5333	53.8222	42.7556	39.2222	35.2889	40.7778	41.4	36.1111	37.5111
2	35.1333	25.0667	37.9111	55.7556	35.9333	48.9556	36.7333	46.1556	36.8222	39.6222	27.1111	34.8444	48.2667	36.9111	47.1556	36.9556	37.7111	46.2	38.9333	40.6889	42.7556	44.5556	49.5111	40.5333	30.3111	45.6	39.8222	43.8889	30.4444	31.4667
3	44.5111	42.0889	48.5556	53.7111	34.8	53.1111	41.6667	35.9333	38.7556	42.0889	38.9556	43.4444	36.3111	37.4222	42.9556	44.5556	48.6889	45.9778	46.8667	42.0444	51.2	44.9556	55.0222	44.3556	47.6667	34.5111	47.3111	38.5778	48.5778	45.3778
4	48.3111	42.8889	48.1778	53	42.4444	32.9778	40.4889	40.7778	49.6667	43.0667	30.3111	42.2	42.2	38.2889	46.6444	45.6444	46.3111	45.8	44.8	39.3556	50.3778	46.3333	52.2889	43.8222	45.5111	44	45.8222	45.6222	40.8667	36.3556
5	50.6222	45.0222	34.6889	52.4444	46	45.5333	40.0444	46.3333	43.9778	48.0889	46.4889	43.5111	48.8444	36.6222	41.6444	42.7778	40.6222	41.8889	48.7111	44.8889	57.3333	50.7333	54.9111	43.0444	51.6222	46.0222	44.6667	50.8889	49.1778	47.1556
6	42.6889	39.7333	53.7111	53.4889	40.2889	44.1333	41.5111	40.8	42.4667	41.9333	48.6444	47.4667	51.2444	41.1111	44.7333	51.1111	44.2222	52.7111	39.9333	42.8444	48.7556	54.3111	56.6222	38.8444	42.2889	43.4889	40.1111	42.8444	42.4444	34.9333
7	47.2222	33.5778	37.4	53.5556	46.5778	46.7111	37.6667	46.5778	45.3111	40.2	32.6222	45.5333	35.2444	40.6444	42.1556	42.6889	50.3556	41.1333	52.6222	41.2222	53.0222	50.2222	53.1556	47.2	43.8222	42.8444	46.4444	48.9556	48.4667	44.9778
8	40.9778	45.3556	53.2889	53.7556	47.0889	43.7111	43.2222	46.1778	52.7556	41.2	42.0889	39.9778	47.8889	33.0222	44.8444	46.7333	34.2889	49.4444	46.9111	45.5556	54.9778	46.1778	55.4222	38.7556	51.7111	33.4667	47.5333	38.9556	45.2	43.9556
9	39.2889	41.7778	30.9778	53.5556	44.8444	41.3556	35.1556	30.3778	42.6667	36.5778	38.0444	42.1333	41.2222	35.1778	40.9556	34.9556	42.4444	43.4444	52.8889	39.3111	41.5556	40.8	50.1778	38.0444	40.9333	34.4222	38.1111	43.2889	36.2889	34.8889
10	36.1556	30.1778	38.1333	54.2889	32.5556	32.2444	35.2	37.9111	43.4889	39.1333	31.7111	27.3111	29.5778	35.4	38.9111	46.7333	33.5778	47.3556	38.2	35.8444	42	46.8889	48.6444	35.4667	40.0222	35.3111	44.6889	33.6667	42.2667	30.6
11	26.2	25	25.5111	54.1556	26.4222	29.2444	22.1111	31.6667	30.2444	27.7333	28.6	34.9556	30.6222	31.6444	23.1333	28.8	29.8667	38.1556	25.5111	32.9333	40.9556	34.1333	44.5111	31.5333	27.0667	26.5111	32.9111	27.6444	33.2667	28.1333
12	7.24444	8.62222	11.8667	50.6222	7.84444	13.7556	12.6667	4.93333	13.3778	6.4	8.97778	11.6	16.2889	18.4	13.2667	20.6222	24.6667	19.6889	12.9111	18.1111	3.82222	8.02222	11.5778	11	13.2	12.8	10.9556	14.8667	16.4222	13.7556
13	21.4444	12.0222	29.6	55	21.8667	27.2667	21.9778	21.9111	23.3333	20.4	20.5333	22.9556	24.3778	33.7556	29.4444	33.1111	27.2222	37.8444	36.7333	35.9111	20.9556	23.6667	22.0667	33.6	25.0444	28.1556	30.1778	31.5778	31.6889	26.8889
14	23.4444	13.9111	23.0444	56.5333	32.8667	28.5778	24.7556	21.3556	26.5333	26.1333	16.2444	25.7556	30.1778	28.1111	26.3556	28.4222	32.3778	32.4	24.1111	36.4667	34.1333	32.9111	28	32.0444	25.1556	25.5111	25.6444	18.6	23.3778	29.8222
15	27.5111	12.4889	28.5333	55.1556	19.4222	30.4444	25.3111	19.6222	16.4444	20.7111	10.6	22.5556	33.4222	31.8444	30.9111	32.9778	27.1333	35.1778	41.5778	25.0222	35.8222	23.7556	24.1556	27.1778	33.6	21.6444	18.0444	14.6889	32.4222	25.8444
16	13.6667	14.9778	14.9556	55.3111	24.8889	27.4	24.5556	27.8222	10.2222	21.2667	9.93333	15.7556	21.6667	30.6	24.7111	35.6	32	24.6889	18.6	24.8667	38.7111	39.1111	36.0222	26.6222	31.1111	29.6889	18.9111	15.2667	29.5778	21.7111
17	10.4444	24.7778	31.6	54.0222	14.3333	26.2667	15.3333	22.3556	21.5778	29.1333	18.6889	32.4	21.5333	38.6	27.7556	35.9556	28.4444	35.4444	39.8	34.4889	34.5111	31.2889	36.1778	35.4667	31.9556	24.9778	26.0444	18.1111	19.9556	29.8222
18	34.8222	28.2889	23.2222	58.6222	35.7556	38.2667	30.2	32.2222	29.8	25.9778	17.2444	30.4222	31.3333	37.6889	25.3778	28.7556	34.2222	41.0444	37.7556	35.0889	31.8667	40.6222	22.0444	26.2222	32.8667	26.6	31.9111	20.8222	28.4	33.9556
19	20.6	30.2	28.4889	57.2444	30.3778	30.3778	29.3111	29.3111	19.4889	22.6667	30.7111	27.9778	33.8444	36.9333	32.4667	38.2667	36.3556	32.9333	39.2	34.3333	46.3556	38.6222	20.6444	38.3778	36.0667	28.5333	31.9778	26.7333	32.2444	27.4
20	36.4444	30.2889	26.2444	57.3778	34	27.3778	27.5778	27.5111	22.4	26.4667	15.8	25.4444	29.2889	35.7333	31.4222	32.2889	30.6667	34.0667	36.3111	28.3111	43.8222	42.1556	27.1556	33.8222	27.5556	28.7556	27	23.5778	33.2444	32.8889
21	27.7778	18.3333	26.0444	58.9333	30.5111	34.3556	16	24.4667	16.1556	18.0222	22.0444	29.3333	28.0667	26.9111	28.7778	28.1556	26.2222	28.1778	30.2222	22.9556	21.6444	25.8889	21.8889	32.7333	24.5333	19.1333	28.5111	22.7778	27.6667	27.9556
22	16.0222	16.6444	15.4444	50.9556	9.93333	20.7556	19.0444	20.0667	12.4222	10.0444	18.0889	18	23.8667	17.6667	19.2	18.5111	12.6667	17.6889	16.8889	21.6667	8.88889	8.8	14.2222	18.4444	16.9778	22.1556	24.9778	11.2667	18.8667	23.4667
23	13.9556	26.9556	15.2667	50.8889	26.5111	16	13.8	28.9333	16.8667	21.8667	15.5778	12.3111	17.0222	23.6444	25.9778	21.8667	23.6889	29.4	17.5778	30.4	21.3556	23.8667	23.2444	16.4444	13.0889	24.7111	32.8222	10.2667	18.2889	28

## Sheet: Fig.2E
group	sleep-time	wake-time	Pws	Psw			Stats	Statistical tests	Comparison		P values
PBS	260.8	458.467	0.0322067	0.0567485			Sleep duration	Tukey-Kramer	RARA	PBS	0.70393
PBS	264.711	454.978	0.0317574	0.0547347					AIP2	PBS	0.000205102
PBS	220.667	498.489	0.0294471	0.0663713					AIP2	RARA	4.70983e-05
PBS	292.733	426.644	0.0341354	0.0495751			PWS	Steel-Dwass	RARA	PBS	0.945034
PBS	289.644	430.222	0.0346625	0.0515623					AIP2	PBS	0.797725
PBS	257.2	462.489	0.034415	0.0618628					AIP2	RARA	0.501132
AIP2	214.511	504.822	0.0282318	0.0664042			PSW	Tukey-Kramer	RARA	PBS	0.702619
AIP2	136.467	582.533	0.0332097	0.141885					AIP2	PBS	0.182728
AIP2	188	531.956	0.0235209	0.0664303					AIP2	RARA	0.132584
AIP2	233.356	486.511	0.0567807	0.118465
AIP2	171.111	548.178	0.0169139	0.0538961
AIP2	151.156	568.378	0.027807	0.104822
RARA	286.244	432.667	0.0398965	0.0602438
RARA	309.578	410.067	0.0360532	0.047807
RARA	224.622	495.2	0.0339301	0.0746041
RARA	287.867	431.667	0.0376502	0.0565122
RARA	301.867	417.667	0.0336927	0.046455
RARA	264.311	455.378	0.0276777	0.0476711

## Sheet: Fig.2F
	AIP2	AIP2	AIP2	AIP2	AIP2	AIP2	RARA	RARA	RARA	RARA	RARA	RARA
0	29.4889	23.9333	10.0222	19.3111	17.4	21.1333	30.2	6.91111	24.5333	20.6	18.4667	26.9333
1	40.8667	35.2444	23.6222	35.1111	37.5556	45.0889	40.4222	48.8667	45.5778	42	46.2444	32.1778
2	37.8444	39.4889	20.7556	28.5778	23.7333	26.6889	35.2667	41.3111	44.4889	39.1778	45.1333	39.5778
3	41.4	22.7556	25.4	26.5111	34.9333	31.9111	40.4667	38.9778	40.9778	36.1111	35.8	31.4667
4	38.4222	35.2222	36.5111	31.1333	29.7556	42.4	41.8	49	44.5333	45.7778	47.8889	43.5333
5	47.9778	34.4667	32.8444	28.8222	38.3111	37.7556	41.0222	45.5556	41.6222	47.3333	51.0667	36.9111
6	48.4222	32	39.8889	45.2667	36.8444	40.6667	45.5111	46.0444	36.2889	44.6444	29.5778	49.6
7	39.9778	38.2	29.1556	37.5333	30.7111	44.0222	42.2889	44.4	50.3778	42.5778	49.4667	27.6222
8	40.4889	36.8889	41.8667	42.3333	43.7556	30.5111	40.1778	46.6	43.2667	50.2889	47.3778	42.8
9	44.4222	30.0444	38.7333	41.4889	34.5778	40.3556	32.5111	29.4889	44.9556	31	44.0444	34.2222
10	33.6222	29.8	28.5111	34.4889	30.5778	34.1556	34.5556	40.1556	41.1778	36.8667	36.3778	37.9111
11	27.0444	23.4444	25.6	37.8	22.8889	32.4	21.8	31.9111	34.3556	34.5333	32.4889	33.2667
12	7.33333	2.95556	12.5556	12.6	4.95556	2.53333	16.5333	14.8667	15.7333	19.9778	10.8889	17.2
13	12.3556	7.42222	16.7778	11.2222	7.93333	14.4444	22.1111	24.8	29.4667	24.0667	28.2667	28
14	12.3778	9.11111	13.6667	10.3111	12.8444	11.8222	26.9333	25.6667	25.4222	25.2889	23.8222	23.6667
15	18.9333	11.0889	23.5778	10.4	10.0667	4.82222	26.0222	21.7111	18.3111	28.5778	17.4222	29.2444
16	7.53333	5.75556	16.3111	8.22222	8.86667	13.2889	29.6667	29.5111	21.2222	19.8	28.0222	19.7333
17	18.4667	12.8	14.6	16.2	21.5556	8.48889	33.0444	20.1111	22.2	31.5111	21.3778	18.3333
18	14.8889	14.3333	17.1111	8.24444	12.8444	8.97778	28.6667	30.5111	24.0667	33.4667	22.1111	29
19	20.1111	15.9333	15.8889	8.46667	18.8889	12.5111	36.5556	33.0667	29.3556	27.0444	28.9556	28.8222
20	20.2	15.6889	20.7333	21.3778	7.35556	13.5778	29.4889	24.0889	28.7778	28.4444	24.5111	27.6222
21	21.4889	10.8444	14.8889	11.3111	13.3333	5.77778	21.9556	20.8222	25.7778	23.8222	32.3333	24.0667
22	13.9111	12.5556	11.0222	11.1778	8.37778	11.4222	24.8444	18.0667	24.5778	18.5333	16.2889	19.8667
23	19.7333	34.7778	4	7.35556	3.44444	7.06667	27.6222	36.6444	26.5333	22.8444	17.2667	28.5333

[truncated: 66 more sheets: Fig.2G, Fig.2H, Fig.2I,J, Fig.3A, Fig.3B, Fig.3C, Fig.3D, Fig.3E,F, Fig.3H, Fig.3I, Fig.4A, Fig.4B, Fig.4C, Fig.4D, Fig.4E, Fig.4F, Fig.4G, Fig.4H, Fig.5A,B, Fig.5C …]
