# Supplementary material for: Distinct phosphorylation states of mammalian CaMKIIβ control the induction and maintenance of sleep
Source: PLoS Biol. 2022 Oct 4;20(10):e3001813. doi: 10.1371/journal.pbio.3001813 (PMC9531794; doi:10.1371/journal.pbio.3001813)
Supplement: S3 Data — (ZIP) [file pbio.3001813.s019.zip]

Archive with 12 entries (11 files):
- Sourcedata3/
- __MACOSX/._Sourcedata3
- Sourcedata3/.DS_Store
- __MACOSX/Sourcedata3/._.DS_Store
- Sourcedata3/Tublin.tif
- __MACOSX/Sourcedata3/._Tublin.tif
- Sourcedata3/FLAG.tif
- __MACOSX/Sourcedata3/._FLAG.tif
- Sourcedata3/Camk2b.tif
- __MACOSX/Sourcedata3/._Camk2b.tif
- Sourcedata3/FLAG-long-exposure.tif
- __MACOSX/Sourcedata3/._FLAG-long-exposure.tif
