# Supplementary material for: Distinct phosphorylation states of mammalian CaMKIIβ control the induction and maintenance of sleep
Source: PLoS Biol. 2022 Oct 4;20(10):e3001813. doi: 10.1371/journal.pbio.3001813 (PMC9531794; doi:10.1371/journal.pbio.3001813)
Supplement: S4 Data — (XLSX) [file pbio.3001813.s020.xlsx]

## Sheet: Legend
Quantified values of CaMKIIα/β-derived peptides
Sheet description
Sheet name	Description
Purified_CaMKIIb (Trypsin)	Quantified raw values of peptides derived from Typsin/Lys-C digested Purified CaMKIIβ samples
Purified_CaMKIIb (GluC)	Quantified raw values of peptides derived from Glu-C/Lys-C digested Purified CaMKIIβ samples

## Sheet: Purified_CaMKIIb (Trypsin)
Condition	Samling time point	Experiment set	Sample ID	FTDEYQLYEDIGK			FYFENLLAK			TTEQLIEAVNNGDFEAYAK			LCTGHEYAAK			ICDPGLTSFEPEALGNLVEGMDFHR			CaMKIIβ average	CaMKIIβ SD	QEpTVECLK				GAFpSVVR				GAILTTMLApTR				GAILTpTMLATR				GAILpTTMLATR				GAILpTpTMLATR
				Light	Medium	L/M	Light	Medium	L/M	Light	Medium	L/M	Light	Medium	L/M	Light	Medium	L/M			Heavy	Light	L/H	Norm.L/H	Heavy	Light	L/H	Norm.L/H	Heavy	Light	L/H	Norm.L/H	Heavy	Light	L/H	Norm.L/H	Heavy	Light	L/H	Norm.L/H	Heavy	Light	L/H	Norm.L/H
0 mM Ca2+, 10 mM EGTA	5 min	Set 1	1	1.30863e+07	1.14742e+07	1.1405	5.37348e+07	5.26201e+07	1.02118	1.36942e+06	1.41548e+06	0.967457	8.85079e+06	6.74772e+06	1.31167	475354	540143	0.880053	1.06417	0.167469	1.05243e+06	48048.8	0.0456551	0.042902	1.30229e+09	83755.2	6.4314e-05	6.04357e-05	8.92503e+07	109418	0.00122597	0.00115204	2.97053e+08	5.62621e+06	0.0189401	0.017798	6.888e+07	576092	0.0083637	0.00785934	4.19001e+08	47006.5	0.000112187	0.000105422
		Set 2	2	1.28167e+07	1.33655e+07	0.958935	4.75662e+07	4.96754e+07	0.95754	1.19901e+06	1.31145e+06	0.914261	8.45015e+06	7.03659e+06	1.20089	480828	688611	0.698257	0.945976	0.178642	974913	57750.9	0.059237	0.06262	1.27261e+09	76490.1	6.01047e-05	6.35372e-05	8.76044e+07	74838.1	0.000854273	0.00090306	2.84757e+08	5.0421e+06	0.0177067	0.0187179	6.4375e+07	464138	0.00720991	0.00762166	4.71047e+08	39718.6	8.43198e-05	8.91352e-05
0 mM Ca2+		Set 1	3	1.38538e+07	1.24932e+07	1.10891	4.04471e+07	4.079e+07	0.991594	1.26832e+06	1.40368e+06	0.903567	8.70859e+06	7.65677e+06	1.13737	625390	792403	0.789232	0.986135	0.144537	1.13245e+06	1.49438e+06	1.31959	1.33815	1.65518e+09	4.52814e+06	0.00273574	0.00277421	1.22104e+08	1.49836e+06	0.0122712	0.0124437	3.61313e+08	1.33533e+07	0.0369577	0.0374774	8.50534e+07	1.30826e+06	0.0153816	0.0155979	3.48801e+08	702443	0.00201388	0.0020422
		Set 2	4	1.23199e+07	1.17217e+07	1.05103	5.31736e+07	5.38223e+07	0.987948	1.16023e+06	1.34866e+06	0.860288	7.50001e+06	7.02775e+06	1.0672	592873	756087	0.784134	0.95012	0.123434	1.11929e+06	1.04442e+06	0.933113	0.9821	1.28674e+09	2.6927e+06	0.00209264	0.0022025	9.39807e+07	915228	0.00973846	0.0102497	2.97989e+08	1.01735e+07	0.0341406	0.0359329	7.37766e+07	990210	0.0134217	0.0141263	4.6104e+08	593540	0.00128739	0.00135498
0.5 mM Ca2+		Set 1	5	1.72781e+07	1.56964e+07	1.10076	5.67284e+07	5.71217e+07	0.993114	1.63255e+06	1.72351e+06	0.947223	7.58496e+06	6.67156e+06	1.13691	454126	587882	0.772479	0.990098	0.144054	1.01099e+06	1.14626e+07	11.338	11.4514	1.35075e+09	3.09261e+07	0.0228955	0.0231245	1.01772e+08	252097	0.00247708	0.00250186	3.35722e+08	1.38817e+06	0.00413489	0.00417624	7.30684e+07	96982	0.00132728	0.00134055	4.80363e+08	213327	0.000444095	0.000448537
		Set 2	6	1.56986e+07	1.58745e+07	0.988923	5.59603e+07	5.69864e+07	0.981994	1.43833e+06	1.57277e+06	0.914518	6.80926e+06	6.10651e+06	1.11508	521507	711283	0.733193	0.946742	0.139644	1.2467e+06	1.22376e+07	9.81597	10.3682	1.38276e+09	3.0731e+07	0.0222243	0.0234745	8.95513e+07	380920	0.00425365	0.00449294	2.85995e+08	1.43088e+06	0.00500316	0.0052846	7.13329e+07	124651	0.00174745	0.00184575	4.7646e+08	382557	0.000802916	0.000848083
0.5 mM Ca2+, 10 mM EGTA at 5 min		Set 1	7	1.39847e+07	1.38174e+07	1.0121	5.288e+07	5.38544e+07	0.981906	1.34353e+06	1.45918e+06	0.920742	7.74564e+06	6.66685e+06	1.16182	657300	780086	0.842599	0.983833	0.118752	1.27304e+06	9.05723e+06	7.11464	7.23154	1.27555e+09	1.78506e+07	0.0139944	0.0142244	8.95919e+07	319669	0.00356805	0.00362668	2.94025e+08	4.06548e+06	0.013827	0.0140542	6.69121e+07	945580	0.0141317	0.0143639	4.84575e+08	3.24975e+06	0.00670639	0.0068166
		Set 2	8	1.63143e+07	1.44549e+07	1.12863	5.96621e+07	6.00726e+07	0.993167	1.47847e+06	1.54906e+06	0.954427	7.62644e+06	6.20533e+06	1.22902	902869	726239	1.24321	1.10969	0.132391	939900	8.2177e+06	8.74316	7.87892	1.23251e+09	1.79767e+07	0.0145854	0.0131437	8.9529e+07	251150	0.00280524	0.00252795	2.86042e+08	3.73741e+06	0.013066	0.0117744	6.48291e+07	867594	0.0133828	0.0120599	3.86976e+08	2.53766e+06	0.00655767	0.00590946
0 mM Ca2+, 10 mM EGTA	15 min	Set 1	9	1.7402e+07	1.56611e+07	1.11116	6.15e+07	5.98375e+07	1.02778	1.50231e+06	1.50013e+06	1.00145	8.52293e+06	6.71959e+06	1.26837	657577	748370	0.878679	1.05749	0.14435	975481	50607.1	0.0518792	0.0490588	1.27643e+09	78036	6.1136e-05	5.78124e-05	7.61875e+07	116625	0.00153077	0.00144755	2.5703e+08	1.37741e+07	0.0535894	0.050676	6.54699e+07	1.38923e+06	0.0212193	0.0200657	4.67379e+08	112575	0.000240864	0.000227769
		Set 2	10	1.78697e+07	1.57445e+07	1.13498	6.94714e+07	6.72436e+07	1.03313	1.89842e+06	1.95122e+06	0.972942	1.06941e+07	8.39563e+06	1.27377	475939	563116	0.845189	1.052	0.16236	960662	62320	0.0648719	0.0616652	1.3058e+09	87554.2	6.70503e-05	6.37359e-05	7.1756e+07	116445	0.00162279	0.00154258	2.35204e+08	1.29832e+07	0.0551999	0.0524713	6.04136e+07	1.39214e+06	0.0230435	0.0219045	3.86296e+08	107546	0.000278402	0.000264641
0 mM Ca2+		Set 1	11	1.50532e+07	1.54506e+07	0.97428	6.16028e+07	6.40435e+07	0.96189	1.71723e+06	1.9248e+06	0.892158	8.80226e+06	8.60834e+06	1.02253	546012	779206	0.700728	0.910316	0.126094	991864	1.06674e+06	1.07549	1.18144	1.23599e+09	4.4363e+06	0.00358927	0.00394288	7.14648e+07	259472	0.00363077	0.00398846	2.41791e+08	1.71266e+07	0.0708322	0.0778105	6.19112e+07	1.5863e+06	0.0256222	0.0281465	4.18274e+08	1.56138e+06	0.00373291	0.00410068
		Set 2	12	1.40369e+07	1.47781e+07	0.949847	6.29723e+07	6.72177e+07	0.936841	1.40177e+06	1.69457e+06	0.827208	7.09161e+06	7.22428e+06	0.981636	535005	704869	0.759013	0.890909	0.0939004	844662	796164	0.942584	1.058	1.14346e+09	4.34691e+06	0.00380153	0.00426702	8.09115e+07	357955	0.00442404	0.00496576	2.81767e+08	2.2006e+07	0.0781001	0.0876633	6.32168e+07	1.76474e+06	0.0279156	0.0313339	3.05684e+08	1.10836e+06	0.00362584	0.00406982
0.5 mM Ca2+		Set 1	13	1.45358e+07	1.4584e+07	0.996696	6.17175e+07	6.11916e+07	1.00859	1.58299e+06	1.7141e+06	0.923511	9.06085e+06	9.27992e+06	0.976393	520546	744039	0.699622	0.920963	0.127951	1.02812e+06	1.17008e+07	11.3808	12.3575	1.38581e+09	1.25289e+08	0.0904083	0.0981671	1.20842e+08	278263	0.00230269	0.00250031	3.81546e+08	1.80493e+06	0.00473056	0.00513654	8.61407e+07	120628	0.00140037	0.00152055	3.983e+08	507234	0.00127349	0.00138279
		Set 2	14	1.48735e+07	1.49264e+07	0.996457	6.06005e+07	6.02336e+07	1.00609	1.70404e+06	1.87604e+06	0.908315	8.37697e+06	8.13863e+06	1.02929	623534	793938	0.785368	0.945103	0.100389	1.11292e+06	1.13651e+07	10.212	10.8051	1.33953e+09	1.19152e+08	0.0889506	0.0941174	1.1087e+08	253192	0.00228368	0.00241633	3.52458e+08	1.84406e+06	0.00523198	0.00553588	8.05429e+07	116325	0.00144427	0.00152816	3.68531e+08	619813	0.00168185	0.00177954
0.5 mM Ca2+, 10 mM EGTA at 5 min		Set 1	15	1.36721e+07	1.33599e+07	1.02337	5.69531e+07	5.73574e+07	0.99295	1.35678e+06	1.47042e+06	0.922716	9.40671e+06	8.36284e+06	1.12482	524832	705831	0.743566	0.961484	0.141854	1.196e+06	6.99824e+06	5.85136	6.08575	1.20934e+09	3.86577e+07	0.031966	0.0332466	1.06653e+08	154702	0.00145052	0.00150862	3.40238e+08	2.97094e+06	0.00873194	0.00908173	7.56259e+07	493609	0.00652698	0.00678844	4.22861e+08	1.65882e+06	0.00392284	0.00407998
		Set 2	16	1.55456e+07	1.59056e+07	0.977367	5.9058e+07	6.20271e+07	0.952132	1.64402e+06	1.82543e+06	0.900621	8.73526e+06	7.61719e+06	1.14678	568598	777127	0.731667	0.941714	0.149366	936334	4.85969e+06	5.19013	5.51136	1.29628e+09	3.9749e+07	0.030664	0.0325619	1.06144e+08	188474	0.00177564	0.00188554	3.34124e+08	2.92114e+06	0.00874268	0.00928379	7.54745e+07	500884	0.00663646	0.00704721	4.57789e+08	1.67834e+06	0.00366619	0.00389311
0 mM Ca2+, 10 mM EGTA	60 min	Set 1	17	1.42082e+07	1.44249e+07	0.984979	6.55389e+07	6.70844e+07	0.976961	1.56573e+06	1.79938e+06	0.87015	9.12607e+06	7.85475e+06	1.16185	478669	593714	0.806228	0.960035	0.135439	1.13117e+06	94738.1	0.083752	0.0872385	1.29509e+09	105908	8.17766e-05	8.51809e-05	1.08527e+08	96002.7	0.0008846	0.000921426	3.46363e+08	3.21299e+07	0.0927636	0.0966253	8.2177e+07	3.31682e+06	0.040362	0.0420422	4.89442e+08	730816	0.00149316	0.00155532
		Set 2	18	1.3846e+07	1.43636e+07	0.963964	5.69818e+07	6.34777e+07	0.897668	1.22663e+06	1.4543e+06	0.843449	8.45755e+06	8.14738e+06	1.03807	651689	870067	0.74901	0.898432	0.110842	1.21513e+06	113674	0.0935487	0.104124	1.49806e+09	125578	8.38271e-05	9.33037e-05	1.0819e+08	95283.3	0.0008807	0.000980263	3.50794e+08	3.52379e+07	0.100452	0.111808	8.00186e+07	3.04452e+06	0.0380476	0.0423489	4.25663e+08	710431	0.001669	0.00185768
0 mM Ca2+		Set 1	19	1.49003e+07	1.43971e+07	1.03495	6.53116e+07	6.18782e+07	1.05549	1.64266e+06	1.73948e+06	0.944335	7.18917e+06	6.23989e+06	1.15213	702879	502176	1.39967	1.11731	0.174258	1.02702e+06	907325	0.883458	0.790698	1.3371e+09	4.79699e+06	0.00358762	0.00321093	9.20482e+07	170042	0.00184732	0.00165335	3.09738e+08	3.44616e+07	0.111261	0.0995787	8.04903e+07	3.65881e+06	0.0454566	0.0406838	4.7092e+08	5.37453e+06	0.0114128	0.0102145
		Set 2	20	1.43249e+07	1.50186e+07	0.953808	5.74155e+07	5.86608e+07	0.97877	1.49157e+06	1.61927e+06	0.921143	7.70321e+06	7.47294e+06	1.03081	460642	611264	0.753589	0.927625	0.105214	1.08203e+06	1.19092e+06	1.10063	1.18651	1.32005e+09	6.42328e+06	0.00486592	0.00524557	1.11656e+08	161442	0.00144589	0.0015587	3.55197e+08	2.48524e+07	0.0699679	0.0754269	8.01297e+07	1.992e+06	0.0248596	0.0267992	4.55357e+08	3.62211e+06	0.00795444	0.00857506
0.5 mM Ca2+		Set 1	21	1.418e+07	1.43409e+07	0.988782	6.6176e+07	6.64862e+07	0.995334	1.571e+06	1.8456e+06	0.851213	7.62248e+06	7.38912e+06	1.03158	584706	776105	0.753385	0.924059	0.117544	1.13356e+06	1.08877e+07	9.6049	10.3942	1.14758e+09	1.47345e+08	0.128395	0.138947	1.11605e+08	144942	0.0012987	0.00140543	3.6785e+08	1.90205e+06	0.00517073	0.00559567	8.8025e+07	151234	0.00171808	0.00185927	4.44347e+08	1.07041e+06	0.00240895	0.00260692
		Set 2	22	1.49441e+07	1.53372e+07	0.974372	6.39339e+07	6.13106e+07	1.04279	1.59845e+06	1.71595e+06	0.931524	6.76587e+06	6.76164e+06	1.00063	552627	764012	0.723322	0.934526	0.124793	1.02311e+06	1.0801e+07	10.557	11.2966	1.26878e+09	1.67176e+08	0.131761	0.140993	1.08913e+08	137683	0.00126416	0.00135273	3.51463e+08	1.96385e+06	0.00558766	0.00597913	8.65342e+07	144396	0.00166866	0.00178557	5.10497e+08	1.11918e+06	0.00219233	0.00234593
0.5 mM Ca2+, 10 mM EGTA at 5 min		Set 1	23	1.4371e+07	1.34292e+07	1.07014	6.77914e+07	6.30112e+07	1.07586	1.5517e+06	1.57259e+06	0.986715	8.67959e+06	6.75909e+06	1.28414	614210	740947	0.828952	1.04916	0.164892	1.10131e+06	5.75394e+06	5.22465	4.97984	1.39346e+09	4.02008e+07	0.0288496	0.0274978	8.17379e+07	127766	0.00156312	0.00148987	2.83197e+08	2.92434e+06	0.0103262	0.00984232	6.54928e+07	463839	0.00708229	0.00675043	3.97474e+08	2.43813e+06	0.00613407	0.00584664
		Set 2	24	1.51307e+07	1.40317e+07	1.07832	6.26757e+07	5.9855e+07	1.04713	1.33458e+06	1.56424e+06	0.853182	8.04914e+06	6.66847e+06	1.20705	638813	780634	0.818325	1.0008	0.16262	1.29904e+06	6.78124e+06	5.22019	5.21602	1.34566e+09	4.35236e+07	0.0323436	0.0323177	1.24451e+08	189282	0.00152093	0.00151971	3.71198e+08	3.16645e+06	0.00853034	0.00852352	9.57758e+07	665646	0.00695004	0.00694449	4.53682e+08	2.73657e+06	0.00603191	0.00602709
Pre CaM addition	0 min	Set 1	25	1.36189e+07	1.25767e+07	1.08287	5.77393e+07	5.3207e+07	1.08518	1.30383e+06	1.29078e+06	1.01011	6.79013e+06	5.65006e+06	1.20178	648903	699878	0.927167	1.06142	0.101713	1.13816e+06	23350.4	0.020516	0.0193288	1.51407e+09	56510.9	3.73238e-05	3.5164e-05	1.19015e+08	7945.6	6.67615e-05	6.28982e-05	3.84079e+08	135877	0.000353774	0.000333303	9.68085e+07	5930.52	6.12603e-05	5.77154e-05	4.77706e+08	1450.27	3.03591e-06	2.86023e-06
		Set 2	26	1.66442e+07	1.35912e+07	1.22463	6.86792e+07	5.42622e+07	1.26569	1.80151e+06	1.6064e+06	1.12146	8.48024e+06	6.17796e+06	1.37266	674805	658910	1.02412	1.20171	0.133997	941176	24681.2	0.0262238	0.021822	1.19474e+09	69183.1	5.79063e-05	4.81864e-05	7.77138e+07	11212.6	0.000144281	0.000120063	2.94888e+08	62701.7	0.000212629	0.000176938	6.59411e+07	10446.3	0.000158419	0.000131828	4.28619e+08	1507.1	3.51619e-06	2.92598e-06

## Sheet: Purified_CaMKIIb (GluC)
Condition	Samling time point	Experiment set	Sample ID	ARICRLLK			LYQQIK			CaMKIIβ average	CaMKIIβ SD	VQGDQQAWFGFAGTPGYLpSPE
				Light	Medium	L/M	Light	Medium	L/M			Heavy	Light	L/H	Norm.L/H
0 Ca2+, pre EGTA	5 min	Set 1	1	2.50781e+06	2.06147e+06	1.21652	1.0009e+07	1.24077e+07	0.806672	1.01159	0.289805	2.29755e+06	31997.3	0.0139267	0.0137671
0 Ca2+			2	2.08328e+06	2.32752e+06	0.895064	8.88698e+06	1.39129e+07	0.63876	0.766912	0.181234	9.65067e+06	388004	0.0402049	0.0524243
0.5 mM Ca2+			3	2.44098e+06	2.25732e+06	1.08136	1.06418e+07	1.37669e+07	0.773003	0.927182	0.218042	7.94441e+06	211394	0.0266092	0.028699
0.5 mM Ca2+, post EGTA			4	2.9045e+06	2.40668e+06	1.20685	1.09903e+07	1.36144e+07	0.807254	1.00705	0.282558	6.37973e+06	179075	0.0280694	0.0278728
0 Ca2+, pre EGTA		Set 2	5	2.90444e+06	2.4889e+06	1.16696	1.06927e+07	1.38819e+07	0.77026	0.968609	0.280509	1.47932e+06	24727.4	0.0167154	0.0172571
0 Ca2+			6	2.98386e+06	2.59142e+06	1.15144	1.16709e+07	1.35267e+07	0.862804	1.00712	0.204097	6.29996e+06	253438	0.0402285	0.039944
0.5 mM Ca2+			7	3.08354e+06	2.7333e+06	1.12814	1.04497e+07	1.36442e+07	0.76587	0.947004	0.256162	6.82638e+06	192010	0.0281277	0.0297018
0.5 mM Ca2+, post EGTA			8	3.11609e+06	2.80369e+06	1.11143	1.04568e+07	1.43256e+07	0.729937	0.920681	0.269753	7.07544e+06	213324	0.0301499	0.0327474
0 Ca2+, pre EGTA	15 min	Set 1	9	3.14583e+06	2.88042e+06	1.09214	1.11509e+07	1.40152e+07	0.795627	0.943886	0.209669	2.76131e+06	42314.2	0.015324	0.016235
0 Ca2+			10	3.16366e+06	2.80447e+06	1.12808	1.09333e+07	1.37545e+07	0.794889	0.961484	0.235601	7.26875e+06	559388	0.0769579	0.0800408
0.5 mM Ca2+			11	3.0483e+06	2.81718e+06	1.08204	1.04883e+07	1.47804e+07	0.709609	0.895825	0.263348	8.26384e+06	415891	0.0503266	0.0561791
0.5 mM Ca2+, post EGTA			12	3.39207e+06	2.85192e+06	1.1894	1.05591e+07	1.39686e+07	0.755915	0.972658	0.30652	6.92553e+06	309001	0.0446176	0.0458719
0 Ca2+, pre EGTA		Set 2	13	3.61496e+06	2.96043e+06	1.22109	1.16941e+07	1.49072e+07	0.784459	1.00278	0.308747	811221	22018.2	0.027142	0.0270669
0 Ca2+			14	3.85225e+06	3.26204e+06	1.18093	1.28991e+07	1.57211e+07	0.820496	1.00071	0.254868	6.48063e+06	540419	0.0833899	0.0833304
0.5 mM Ca2+			15	3.73315e+06	3.2627e+06	1.14419	1.2142e+07	1.60482e+07	0.756597	0.950393	0.274069	7.72543e+06	427433	0.055328	0.058216
0.5 mM Ca2+, post EGTA			16	3.98856e+06	3.21416e+06	1.24093	1.1555e+07	1.52115e+07	0.75962	1.00028	0.340339	5.76216e+06	229783	0.0398779	0.0398669
0 Ca2+, pre EGTA	60 min	Set 1	17	3.70937e+06	3.39174e+06	1.09365	1.1726e+07	1.56678e+07	0.748415	0.921031	0.244116	211675	1919.26	0.009067	0.0098444
0 Ca2+			18	3.53072e+06	3.18396e+06	1.10891	1.22241e+07	1.54296e+07	0.792249	0.950578	0.223911	1.71748e+06	148733	0.0865993	0.0911017
0.5 mM Ca2+			19	3.65027e+06	3.17551e+06	1.1495	1.19539e+07	1.55992e+07	0.766316	0.957911	0.270955	3.17766e+06	389355	0.122529	0.127913
0.5 mM Ca2+, post EGTA			20	3.86743e+06	3.364e+06	1.14965	1.26782e+07	1.6607e+07	0.76343	0.956542	0.273101	3.19102e+06	170161	0.0533249	0.0557476
0 Ca2+, pre EGTA		Set 2	21	4.04421e+06	3.43257e+06	1.17819	1.33038e+07	1.65567e+07	0.803531	0.990859	0.264922	307646	3070.12	0.00997939	0.0100715
0 Ca2+			22	3.99539e+06	3.36122e+06	1.18868	1.33367e+07	1.64856e+07	0.808992	0.998833	0.268477	2.9477e+06	327558	0.111123	0.111253
0.5 mM Ca2+			23	3.60788e+06	3.30854e+06	1.09047	1.25185e+07	1.57679e+07	0.793919	0.942197	0.209696	2.46071e+06	302867	0.123081	0.130632
0.5 mM Ca2+, post EGTA			24	3.68208e+06	3.48867e+06	1.05544	1.19885e+07	1.70551e+07	0.702927	0.879184	0.249265	2.23674e+06	110291	0.0493086	0.0560845
Pre CaM addition	0 min	Set 1	25	3.33981e+06	3.22497e+06	1.03561	1.42187e+07	1.63405e+07	0.870154	0.952882	0.116995	209789	1381.16	0.00658356	0.00690911
		Set 2	26	3.83481e+06	3.2916e+06	1.16503	1.50466e+07	1.67736e+07	0.897041	1.03104	0.189498	370620	6688.52	0.0180468	0.0175036
